# Supplementary material for: A programmable Aeromonas chassis, AMAX2, for advanced biomanufacturing
Source: Appl Environ Microbiol. 2026 May 18;92(6):e00231-26. doi: 10.1128/aem.00231-26 (PMC13274425; doi:10.1128/aem.00231-26)
Supplement: Data Set S1 — CRISPRi analysis. [file aem.00231-26-s0001.xlsx]

## Sheet: Sheet 1-Set 1 sgRNA abundance
Sheet 1 Title: DESeq2 analysis of Set1 sgRNA abundance profiling and gene essential state characterization
seqnames	gene_id	gene_name	Operon	start	end	width	strand	Type	n_sgRNA	logFC	padj	fc_lt_2	fitness_defect	essential_status	essential_status_2	Function	GOs	KEGG_Pathway	COG_category
chromosome	LPCIIAFA_00001	NA	1	8	116	109	-	rRNA	2	-4.3298	0.291501	TRUE	FALSE	nonessential	nonessential	NA	NA	NA	NA
chromosome	LPCIIAFA_00002	NA	1	204	3089	2886	-	rRNA	3	-0.911046	0.820999	FALSE	FALSE	nonessential	nonessential	NA	NA	NA	NA
chromosome	LPCIIAFA_00003	NA	1	3328	3403	76	-	tRNA	1	-0.43688	0.00314968	FALSE	FALSE	nonessential	nonessential	NA	NA	NA	NA
chromosome	LPCIIAFA_00004	NA	1	3605	5145	1541	-	rRNA	2	-4.16849	0.108529	TRUE	FALSE	nonessential	nonessential	NA	NA	NA	NA
chromosome	LPCIIAFA_00005	nnrS	2	5642	6838	1197	+	CDS	2	0.146826	0.651905	FALSE	FALSE	nonessential	nonessential	[P] Uncharacterized protein involved in response to	NA	NA	P
chromosome	LPCIIAFA_00006	ydcN	3	6849	7418	570	-	CDS	1	-0.140361	0.32542	FALSE	FALSE	nonessential	nonessential	[K] Predicted transcriptional regulators	GO:0003674,GO:0003676,GO:0003677,GO:0003700,GO:0005488,GO:0006139,GO:0006351,GO:0006355,GO:0006725,GO:0006807,GO:0008150,GO:0008152,GO:0009058,GO:0009059,GO:0009889,GO:0009890,GO:0009891,GO:0009892,GO:0009893,GO:0009987,GO:0010467,GO:0010468,GO:0010556,GO:0010557,GO:0010558,GO:0010604,GO:0010605,GO:0010628,GO:0010629,GO:0016070,GO:0018130,GO:0019219,GO:0019222,GO:0019438,GO:0031323,GO:0031324,GO:…	NA	K
chromosome	LPCIIAFA_00007	ydcO	4	7540	8691	1152	+	CDS	1	-0.144738	0.369765	FALSE	FALSE	nonessential	nonessential	[Q] Uncharacterized protein involved in benzoate metabolism	GO:0003674,GO:0005215,GO:0005342,GO:0005575,GO:0005623,GO:0005886,GO:0006810,GO:0006811,GO:0006820,GO:0006855,GO:0008028,GO:0008150,GO:0008509,GO:0008514,GO:0015075,GO:0015238,GO:0015318,GO:0015711,GO:0015718,GO:0015849,GO:0015893,GO:0016020,GO:0016021,GO:0022857,GO:0031224,GO:0034220,GO:0042221,GO:0042493,GO:0042891,GO:0042895,GO:0042908,GO:0042910,GO:0042919,GO:0042925,GO:0044425,GO:0044464,GO:…	NA	Q
chromosome	LPCIIAFA_00008	NA	5	8842	9906	1065	+	CDS	1	-0.359273	0.114189	FALSE	FALSE	nonessential	nonessential	NA	NA	NA	S
chromosome	LPCIIAFA_00009	metF	6	9969	10865	897	-	CDS	1	-0.112165	0.698134	FALSE	FALSE	nonessential	nonessential	[E] 5,10-methylenetetrahydrofolate reductase	GO:0000096,GO:0000097,GO:0000166,GO:0003674,GO:0003824,GO:0004489,GO:0005488,GO:0005575,GO:0005622,GO:0005623,GO:0005737,GO:0005829,GO:0006082,GO:0006520,GO:0006555,GO:0006575,GO:0006725,GO:0006730,GO:0006732,GO:0006760,GO:0006790,GO:0006807,GO:0008150,GO:0008152,GO:0008652,GO:0009058,GO:0009066,GO:0009067,GO:0009086,GO:0009108,GO:0009396,GO:0009987,GO:0016043,GO:0016053,GO:0016491,GO:0016645,GO:…	ko00670,ko00720,ko01100,ko01120,ko01200,ko01523,map00670,map00720,map01100,map01120,map01200,map01523	E
chromosome	LPCIIAFA_00010	NA	7	11194	11985	792	+	CDS	1	0.0773665	0.597935	FALSE	FALSE	nonessential	nonessential	[KR] Histone acetyltransferase HPA2 and related acetyltransferases	NA	NA	K
chromosome	LPCIIAFA_00011	NA	8	12049	13530	1482	-	CDS	1	0.102214	0.891314	FALSE	FALSE	nonessential	nonessential	[G] ABC-type sugar transport system, periplasmic component	NA	ko02010,map02010	G
chromosome	LPCIIAFA_00012	NA	8	13539	15518	1980	-	CDS	1	-0.0251955	0.966302	FALSE	FALSE	nonessential	nonessential	[NT] Methyl-accepting chemotaxis protein	NA	ko02020,ko02030,map02020,map02030	NT
chromosome	LPCIIAFA_00013	ompW	9	15738	16349	612	-	CDS	1	0.0316296	0.880761	FALSE	FALSE	nonessential	nonessential	[M] Outer membrane protein W	GO:0005575,GO:0005623,GO:0009279,GO:0016020,GO:0016021,GO:0019867,GO:0030312,GO:0030313,GO:0031224,GO:0031975,GO:0044425,GO:0044462,GO:0044464,GO:0071944	NA	M
chromosome	LPCIIAFA_00014	NA	10	16797	18482	1686	-	CDS	1	0.040986	0.867626	FALSE	FALSE	nonessential	nonessential	[T] Predicted periplasmic ligand-binding sensor domain	NA	ko00230,ko02025,ko04113,ko04213,ko05111,map00230,map02025,map04113,map04213,map05111	T
chromosome	LPCIIAFA_00015	uvrA	11	18624	21452	2829	-	CDS	1	-0.0520951	0.831387	FALSE	FALSE	nonessential	nonessential	[L] Excinuclease ATPase subunit	GO:0000166,GO:0003674,GO:0003676,GO:0003677,GO:0003824,GO:0004518,GO:0004519,GO:0004520,GO:0004536,GO:0005488,GO:0005515,GO:0005524,GO:0005575,GO:0005622,GO:0005623,GO:0005737,GO:0005829,GO:0006139,GO:0006259,GO:0006281,GO:0006289,GO:0006725,GO:0006807,GO:0006950,GO:0006974,GO:0007154,GO:0008144,GO:0008150,GO:0008152,GO:0009314,GO:0009380,GO:0009381,GO:0009432,GO:0009605,GO:0009628,GO:0009987,GO:…	ko03420,map03420	L
chromosome	LPCIIAFA_00016	csgD	12	21548	22186	639	-	CDS	1	-0.0587904	0.915304	FALSE	FALSE	nonessential	nonessential	[TK] Response regulator containing a CheY-like receiver	GO:0000976,GO:0000984,GO:0000986,GO:0000987,GO:0001017,GO:0001067,GO:0001130,GO:0001216,GO:0001217,GO:0003674,GO:0003676,GO:0003677,GO:0003690,GO:0003700,GO:0005488,GO:0005575,GO:0005623,GO:0005886,GO:0006139,GO:0006351,GO:0006355,GO:0006725,GO:0006807,GO:0008150,GO:0008152,GO:0009058,GO:0009059,GO:0009889,GO:0009890,GO:0009891,GO:0009892,GO:0009893,GO:0009987,GO:0010467,GO:0010468,GO:0010556,GO:…	ko02020,ko02026,ko05111,map02020,map02026,map05111	K
chromosome	LPCIIAFA_00017	ssb	13	22724	23299	576	+	CDS	1	-9.40565	3.16708e-46	TRUE	TRUE	essential	essential	[L] Single-stranded DNA-binding protein	GO:0000725,GO:0003674,GO:0003676,GO:0003677,GO:0003697,GO:0005488,GO:0005515,GO:0005575,GO:0005622,GO:0005623,GO:0005737,GO:0005829,GO:0006139,GO:0006259,GO:0006260,GO:0006281,GO:0006298,GO:0006310,GO:0006725,GO:0006807,GO:0006950,GO:0006974,GO:0007154,GO:0008047,GO:0008150,GO:0008152,GO:0009058,GO:0009059,GO:0009432,GO:0009605,GO:0009987,GO:0009991,GO:0030234,GO:0031668,GO:0033554,GO:0034641,GO:…	ko03030,ko03430,ko03440,map03030,map03430,map03440	L
chromosome	LPCIIAFA_00018	NA	14	24275	25804	1530	+	CDS	3	0.0762495	0.83386	FALSE	FALSE	nonessential	nonessential	[L] Retron-type reverse transcriptase	NA	ko00760,ko01120,map00760,map01120	L
chromosome	LPCIIAFA_00019	NA	15	26848	28377	1530	+	CDS	3	0.0762495	0.83386	FALSE	FALSE	nonessential	nonessential	[L] Retron-type reverse transcriptase	NA	ko00760,ko01120,map00760,map01120	L
chromosome	LPCIIAFA_00020	NA	16	28615	29373	759	+	CDS	1	0.221021	0.281292	FALSE	FALSE	nonessential	nonessential	NA	NA	ko02020,ko05133,map02020,map05133	ET
chromosome	LPCIIAFA_00021	NA	17	29457	29579	123	-	CDS	1	0.000528576	0.996343	FALSE	FALSE	nonessential	nonessential	NA	NA	NA	NA
chromosome	LPCIIAFA_00022	NA	18	30031	30909	879	+	CDS	1	0.0645725	0.580967	FALSE	FALSE	nonessential	nonessential	[P] Predicted Co/Zn/Cd cation transporters	NA	NA	P
chromosome	LPCIIAFA_00023	NA	19	31020	31289	270	+	CDS	1	0.0566145	0.502299	FALSE	FALSE	nonessential	nonessential	NA	NA	NA	S
chromosome	LPCIIAFA_00024	cspA	20	31778	31987	210	+	CDS	1	0.0335405	0.806734	FALSE	FALSE	nonessential	nonessential	[K] Cold shock proteins	GO:0001072,GO:0003674,GO:0003676,GO:0003677,GO:0003697,GO:0003723,GO:0003727,GO:0005488,GO:0005575,GO:0005622,GO:0005623,GO:0005737,GO:0005829,GO:0006139,GO:0006351,GO:0006355,GO:0006725,GO:0006807,GO:0006950,GO:0008150,GO:0008152,GO:0009058,GO:0009059,GO:0009266,GO:0009409,GO:0009628,GO:0009889,GO:0009890,GO:0009892,GO:0009987,GO:0010467,GO:0010468,GO:0010556,GO:0010558,GO:0010605,GO:0010629,GO:…	NA	K
chromosome	LPCIIAFA_00025	irgA	21	32349	34304	1956	+	CDS	1	-0.513258	0.0428078	FALSE	FALSE	nonessential	nonessential	[P] Outer membrane receptor for ferrienterochelin and	GO:0005575,GO:0005623,GO:0006810,GO:0006811,GO:0008150,GO:0009279,GO:0009405,GO:0016020,GO:0016021,GO:0019867,GO:0030312,GO:0030313,GO:0031224,GO:0031975,GO:0042592,GO:0044419,GO:0044425,GO:0044462,GO:0044464,GO:0048878,GO:0050801,GO:0051179,GO:0051234,GO:0051704,GO:0055065,GO:0055072,GO:0055076,GO:0055080,GO:0065007,GO:0065008,GO:0071944,GO:0098771	NA	P
chromosome	LPCIIAFA_00026	NA	22	34339	35754	1416	-	CDS	1	-4.25277	2.73524e-49	TRUE	TRUE	essential	essential	[T] FOG: GGDEF domain	NA	ko02025,map02025	ET
chromosome	LPCIIAFA_00027	NA	23	35929	37314	1386	-	CDS	1	0.118355	0.222991	FALSE	FALSE	nonessential	nonessential	[T] Osmosensitive K+ channel histidine kinase	NA	NA	T
chromosome	LPCIIAFA_00028	ompR	23	37325	38047	723	-	CDS	1	-0.0974852	0.362624	FALSE	FALSE	nonessential	nonessential	[TK] Response regulators consisting of a CheY-like	NA	NA	T
chromosome	LPCIIAFA_00029	NA	24	38227	38400	174	+	CDS	1	-0.430275	0.00603237	FALSE	FALSE	nonessential	nonessential	NA	NA	NA	NA
chromosome	LPCIIAFA_00030	NA	25	38471	38797	327	+	CDS	1	-1.67953	7.13626e-12	FALSE	FALSE	nonessential	nonessential	NA	NA	NA	NA
chromosome	LPCIIAFA_00031	NA	26	39018	39368	351	+	CDS	1	0.161642	0.0530915	FALSE	FALSE	nonessential	nonessential	NA	NA	NA	NA
chromosome	LPCIIAFA_00032	NA	27	39426	39845	420	-	CDS	1	-1.34669	4.21378e-27	FALSE	FALSE	nonessential	nonessential	NA	NA	NA	NA
chromosome	LPCIIAFA_00033	pleD_1	28	39986	40987	1002	-	CDS	1	0.117061	0.283588	FALSE	FALSE	nonessential	nonessential	[T] Response regulator containing a CheY-like receiver	NA	NA	T
chromosome	LPCIIAFA_00034	NA	29	41176	42120	945	-	CDS	1	-0.244461	0.212539	FALSE	FALSE	nonessential	nonessential	[K] AraC-type DNA-binding domain-containing proteins	NA	NA	K
chromosome	LPCIIAFA_00035	yyaH	30	42196	42594	399	+	CDS	1	0.105163	0.729323	FALSE	FALSE	nonessential	nonessential	NA	NA	ko00620,map00620	E
chromosome	LPCIIAFA_00036	NA	31	43021	43197	177	-	CDS	1	0.101498	0.107215	FALSE	FALSE	nonessential	nonessential	NA	NA	NA	NA
chromosome	LPCIIAFA_00037	NA	32	43269	44213	945	+	CDS	1	0.0530502	0.648249	FALSE	FALSE	nonessential	nonessential	[K] Transcriptional regulator	NA	ko02026,map02026	K
chromosome	LPCIIAFA_00038	NA	33	44607	45317	711	-	CDS	1	0.0994282	0.491232	FALSE	FALSE	nonessential	nonessential	NA	NA	NA	NA
chromosome	LPCIIAFA_00039	recD	34	45698	47722	2025	-	CDS	1	0.00829051	0.936009	FALSE	FALSE	uncertain/others	uncertain	[L] ATP-dependent exoDNAse (exonuclease V), alpha subunit	GO:0000166,GO:0000724,GO:0000725,GO:0003674,GO:0003676,GO:0003677,GO:0003824,GO:0004386,GO:0004518,GO:0004527,GO:0004529,GO:0004536,GO:0005488,GO:0005524,GO:0005575,GO:0005622,GO:0005623,GO:0006139,GO:0006259,GO:0006281,GO:0006302,GO:0006310,GO:0006725,GO:0006807,GO:0006950,GO:0006974,GO:0008094,GO:0008144,GO:0008150,GO:0008152,GO:0008854,GO:0009338,GO:0009987,GO:0016462,GO:0016787,GO:0016788,GO:…	ko03440,map03440	L
chromosome	LPCIIAFA_00040	recB	34	47734	51339	3606	-	CDS	1	-1.15869	6.22888e-42	FALSE	FALSE	nonessential/internal promoter	nonessential/internal promoter	[L] ATP-dependent exoDNAse (exonuclease V) beta subunit	GO:0000166,GO:0000724,GO:0000725,GO:0003674,GO:0003676,GO:0003677,GO:0003678,GO:0003824,GO:0004003,GO:0004386,GO:0004518,GO:0004519,GO:0004520,GO:0004527,GO:0004529,GO:0004536,GO:0005488,GO:0005524,GO:0005575,GO:0005622,GO:0005623,GO:0006139,GO:0006259,GO:0006281,GO:0006302,GO:0006310,GO:0006725,GO:0006807,GO:0006950,GO:0006952,GO:0006974,GO:0006996,GO:0008026,GO:0008094,GO:0008144,GO:0008150,GO:…	ko03440,map03440	L
chromosome	LPCIIAFA_00041	recC	34	51339	54689	3351	-	CDS	1	-2.86803	2.27491e-50	TRUE	TRUE	essential	essential	[L] Exonuclease V gamma subunit	GO:0000166,GO:0000724,GO:0000725,GO:0003674,GO:0003676,GO:0003677,GO:0003678,GO:0003824,GO:0004003,GO:0004386,GO:0004518,GO:0004519,GO:0004527,GO:0004529,GO:0004536,GO:0005488,GO:0005524,GO:0005575,GO:0005622,GO:0005623,GO:0006139,GO:0006259,GO:0006281,GO:0006302,GO:0006310,GO:0006725,GO:0006807,GO:0006950,GO:0006952,GO:0006974,GO:0006996,GO:0008026,GO:0008094,GO:0008144,GO:0008150,GO:0008152,GO:…	ko03440,map03440	L
chromosome	LPCIIAFA_00042	yqjF	35	54915	55307	393	-	CDS	1	-0.132769	0.632362	FALSE	FALSE	nonessential	nonessential	[S] Predicted membrane protein	GO:0005575,GO:0005623,GO:0005886,GO:0016020,GO:0016021,GO:0031224,GO:0044425,GO:0044464,GO:0071944	NA	S
chromosome	LPCIIAFA_00043	yhhW	35	55348	56034	687	-	CDS	1	0.193511	0.00753295	FALSE	FALSE	nonessential	nonessential	[R] Pirin-related protein	GO:0003674,GO:0003824,GO:0005488,GO:0008127,GO:0008150,GO:0008152,GO:0016491,GO:0016701,GO:0016702,GO:0043167,GO:0043169,GO:0046872,GO:0051213,GO:0055114	NA	S
chromosome	LPCIIAFA_00044	NA	35	56065	56391	327	-	CDS	1	0.221819	0.0135825	FALSE	FALSE	nonessential	nonessential	NA	NA	NA	NA
chromosome	LPCIIAFA_00045	yhaJ	36	56654	57568	915	+	CDS	1	0.0261535	0.760109	FALSE	FALSE	nonessential	nonessential	[K] Transcriptional regulator	GO:0001130,GO:0001216,GO:0003674,GO:0003676,GO:0003677,GO:0003700,GO:0005488,GO:0006139,GO:0006351,GO:0006355,GO:0006725,GO:0006807,GO:0008150,GO:0008152,GO:0009058,GO:0009059,GO:0009405,GO:0009889,GO:0009891,GO:0009893,GO:0009987,GO:0010467,GO:0010468,GO:0010556,GO:0010557,GO:0010604,GO:0010628,GO:0016070,GO:0018130,GO:0019219,GO:0019222,GO:0019438,GO:0031323,GO:0031325,GO:0031326,GO:0031328,GO:…	NA	K
chromosome	LPCIIAFA_00046	NA	37	58015	58779	765	+	CDS	1	-0.0550839	0.641723	FALSE	FALSE	nonessential	nonessential	[K] Predicted transcriptional regulator	NA	NA	K
chromosome	LPCIIAFA_00047	NA	38	58850	59653	804	-	CDS	1	0.0620156	0.50523	FALSE	FALSE	nonessential	nonessential	[K] Transcriptional regulators	NA	NA	K
chromosome	LPCIIAFA_00048	sbp	39	59866	60912	1047	+	CDS	1	-2.54885	0.23661	TRUE	FALSE	nonessential	nonessential	[P] ABC-type Fe3+ transport system, periplasmic component	NA	ko02024,map02024	P
chromosome	LPCIIAFA_00049	NA	39	60923	61756	834	+	CDS	1	0.0459737	0.659598	FALSE	FALSE	nonessential	nonessential	[R] Uncharacterized proteins of the AP superfamily	NA	NA	S
chromosome	LPCIIAFA_00050	NA	39	61756	62655	900	+	CDS	1	0.0270811	0.912675	FALSE	FALSE	nonessential	nonessential	[R] ABC-type uncharacterized transport system, permease component	NA	ko02024,map02024	P
chromosome	LPCIIAFA_00051	NA	39	62648	63424	777	+	CDS	1	0.166896	0.0294078	FALSE	FALSE	nonessential	nonessential	[P] ABC-type Fe3+ transport system, permease component	NA	ko02024,map02024	P
chromosome	LPCIIAFA_00052	potA-1	39	63431	64438	1008	+	CDS	1	0.347156	0.151662	FALSE	FALSE	nonessential	nonessential	[E] ABC-type spermidine/putrescine transport systems, ATPase components	GO:0000166,GO:0003674,GO:0003824,GO:0005215,GO:0005488,GO:0005524,GO:0005575,GO:0005623,GO:0005886,GO:0006810,GO:0006811,GO:0006812,GO:0008144,GO:0008150,GO:0008324,GO:0008519,GO:0015075,GO:0015101,GO:0015203,GO:0015399,GO:0015405,GO:0015417,GO:0015489,GO:0015594,GO:0015595,GO:0015606,GO:0015695,GO:0015696,GO:0015846,GO:0015847,GO:0015848,GO:0016020,GO:0016021,GO:0016462,GO:0016787,GO:0016817,GO:…	ko02010,ko02024,map02010,map02024	P
chromosome	LPCIIAFA_00053	YPO1315	39	64478	65137	660	+	CDS	1	0.154998	0.212941	FALSE	FALSE	nonessential	nonessential	[E] Phosphoserine phosphatase	NA	NA	E
chromosome	LPCIIAFA_00054	NA	40	65153	66763	1611	-	CDS	1	-0.146348	0.364153	FALSE	FALSE	nonessential	nonessential	[T] Response regulator containing a CheY-like receiver	NA	ko02020,ko02030,ko05111,map02020,map02030,map05111	T
chromosome	LPCIIAFA_00055	NA	41	66873	67313	441	+	CDS	1	0.0480445	0.759856	FALSE	FALSE	nonessential	nonessential	[S] Predicted membrane protein	NA	NA	S
chromosome	LPCIIAFA_00056	ydeD	42	67462	68361	900	+	CDS	1	-0.0019083	0.993038	FALSE	FALSE	nonessential	nonessential	[GER] Permeases of the drug/metabolite transporter (DMT)	NA	NA	EG
chromosome	LPCIIAFA_00057	sbmC	43	68432	69289	858	-	CDS	1	0.105437	0.441791	FALSE	FALSE	nonessential	nonessential	[L] DNA gyrase inhibitor	GO:0003674,GO:0004857,GO:0005488,GO:0005515,GO:0005575,GO:0005622,GO:0005623,GO:0005737,GO:0006275,GO:0006950,GO:0006974,GO:0008150,GO:0008156,GO:0008657,GO:0009889,GO:0009890,GO:0009892,GO:0009987,GO:0010556,GO:0010558,GO:0010605,GO:0010911,GO:0019219,GO:0019222,GO:0019899,GO:0030234,GO:0031323,GO:0031324,GO:0031326,GO:0031327,GO:0032780,GO:0033554,GO:0042030,GO:0043086,GO:0043462,GO:0044092,GO:…	NA	K
chromosome	LPCIIAFA_00058	yhhY	43	69286	69771	486	-	CDS	1	0.13258	0.225896	FALSE	FALSE	nonessential	nonessential	[KR] Histone acetyltransferase HPA2 and related acetyltransferases	GO:0003674,GO:0003824,GO:0004596,GO:0005575,GO:0005622,GO:0005623,GO:0006464,GO:0006473,GO:0006474,GO:0006807,GO:0008080,GO:0008150,GO:0008152,GO:0009987,GO:0010467,GO:0016407,GO:0016410,GO:0016740,GO:0016746,GO:0016747,GO:0019538,GO:0031248,GO:0031365,GO:0032991,GO:0034212,GO:0036211,GO:0043170,GO:0043412,GO:0043543,GO:0044237,GO:0044238,GO:0044260,GO:0044267,GO:0044424,GO:0044464,GO:0050176,GO:…	ko00440,ko00670,ko00970,ko01130,map00440,map00670,map00970,map01130	M
chromosome	LPCIIAFA_00059	NA	44	70177	70503	327	-	CDS	1	0.0755414	0.541077	FALSE	FALSE	nonessential	nonessential	NA	NA	NA	S
chromosome	LPCIIAFA_00060	NA	45	70718	71947	1230	+	CDS	1	0.135825	0.00513607	FALSE	FALSE	nonessential	nonessential	NA	NA	NA	NA
chromosome	LPCIIAFA_00061	NA	46	72080	72853	774	+	CDS	1	0.101524	0.496015	FALSE	FALSE	nonessential	nonessential	NA	NA	NA	ET
chromosome	LPCIIAFA_00062	NA	47	72908	73288	381	-	CDS	1	-0.0132179	0.955163	FALSE	FALSE	nonessential	nonessential	NA	NA	NA	NA
chromosome	LPCIIAFA_00063	mutT	48	73485	74864	1380	+	CDS	2	-0.311372	0.517288	FALSE	FALSE	nonessential	nonessential	[I] Membrane-associated phospholipid phosphatase	NA	ko00230,ko00550,ko00564,ko00790,map00230,map00550,map00564,map00790	M
chromosome	LPCIIAFA_00064	ydiK	48	74861	75958	1098	+	CDS	1	-0.499641	6.2623e-09	FALSE	FALSE	nonessential	nonessential	[P] Na+/phosphate symporter	GO:0003674,GO:0005215,GO:0005575,GO:0005623,GO:0005886,GO:0005887,GO:0006810,GO:0008150,GO:0016020,GO:0016021,GO:0031224,GO:0031226,GO:0044425,GO:0044459,GO:0044464,GO:0051179,GO:0051234,GO:0055085,GO:0071944	NA	S
chromosome	LPCIIAFA_00065	NA	49	76156	76860	705	+	CDS	1	-2.52983	6.25937e-46	TRUE	TRUE	essential	essential	[R] Short-chain alcohol dehydrogenase of unknown specificity	NA	ko00061,ko00333,ko00780,ko01040,ko01100,ko01130,ko01212,map00061,map00333,map00780,map01040,map01100,map01130,map01212	S
chromosome	LPCIIAFA_00066	aguA	50	76921	78054	1134	-	CDS	1	0.0897705	0.137314	FALSE	FALSE	nonessential	nonessential	[E] Peptidylarginine deiminase and related enzymes	NA	ko00330,ko01100,map00330,map01100	E
chromosome	LPCIIAFA_00067	NA	51	78210	79103	894	+	CDS	1	0.099705	0.427387	FALSE	FALSE	nonessential	nonessential	[K] Transcriptional regulator	NA	ko02026,map02026	K
chromosome	LPCIIAFA_00068	dhaR	52	79171	81081	1911	+	CDS	1	0.180895	0.0609128	FALSE	FALSE	nonessential	nonessential	[QK] Transcriptional activator of acetoin/glycerol metabolism	GO:0000166,GO:0003674,GO:0003676,GO:0003677,GO:0005488,GO:0005515,GO:0005524,GO:0005975,GO:0006066,GO:0006071,GO:0006139,GO:0006351,GO:0006355,GO:0006725,GO:0006807,GO:0008134,GO:0008144,GO:0008150,GO:0008152,GO:0009058,GO:0009059,GO:0009889,GO:0009987,GO:0010467,GO:0010468,GO:0010556,GO:0016070,GO:0017076,GO:0018130,GO:0019219,GO:0019222,GO:0019400,GO:0019438,GO:0019751,GO:0030554,GO:0031323,GO:…	NA	KQ
chromosome	LPCIIAFA_00069	gldA	53	81178	82260	1083	-	CDS	1	0.110581	0.403494	FALSE	FALSE	nonessential	nonessential	[C] Glycerol dehydrogenase and related enzymes	NA	ko00561,ko00564,ko00640,ko01100,map00561,map00564,map00640,map01100	C
chromosome	LPCIIAFA_00070	dhaM	53	82413	83129	717	-	CDS	1	0.0123765	0.930063	FALSE	FALSE	nonessential	nonessential	[S] Uncharacterized protein conserved in bacteria	GO:0003674,GO:0003824,GO:0005575,GO:0005622,GO:0005623,GO:0005737,GO:0005829,GO:0006464,GO:0006476,GO:0006793,GO:0006796,GO:0006807,GO:0006810,GO:0006950,GO:0006974,GO:0008150,GO:0008152,GO:0008643,GO:0009401,GO:0009987,GO:0016020,GO:0016021,GO:0016301,GO:0016310,GO:0016740,GO:0016772,GO:0016773,GO:0016787,GO:0018193,GO:0018205,GO:0019213,GO:0019538,GO:0031224,GO:0033554,GO:0033558,GO:0034983,GO:…	ko00051,ko00561,ko01100,ko01120,ko02060,map00051,map00561,map01100,map01120,map02060	G
chromosome	LPCIIAFA_00071	dhaL	53	83132	83761	630	-	CDS	1	-0.0124057	0.941955	FALSE	FALSE	nonessential	nonessential	[G] Dihydroxyacetone kinase	GO:0000166,GO:0000287,GO:0003674,GO:0003824,GO:0004371,GO:0005488,GO:0005524,GO:0005575,GO:0005622,GO:0005623,GO:0005737,GO:0005829,GO:0005975,GO:0006066,GO:0006071,GO:0006793,GO:0006796,GO:0008144,GO:0008150,GO:0008152,GO:0009056,GO:0009987,GO:0016052,GO:0016301,GO:0016310,GO:0016740,GO:0016772,GO:0016773,GO:0017076,GO:0019400,GO:0019405,GO:0019563,GO:0019751,GO:0030554,GO:0032553,GO:0032555,GO:…	ko00051,ko00561,ko00680,ko01100,ko01120,ko01200,ko04622,map00051,map00561,map00680,map01100,map01120,map01200,map04622	S
chromosome	LPCIIAFA_00072	dhaK	53	83771	84841	1071	-	CDS	1	-0.376821	0.18914	FALSE	FALSE	nonessential	nonessential	[G] Dihydroxyacetone kinase	GO:0003674,GO:0003824,GO:0004371,GO:0005488,GO:0005515,GO:0005575,GO:0005622,GO:0005623,GO:0005737,GO:0005829,GO:0005975,GO:0005996,GO:0006066,GO:0006071,GO:0006139,GO:0006351,GO:0006355,GO:0006725,GO:0006793,GO:0006796,GO:0006807,GO:0006950,GO:0006974,GO:0008150,GO:0008152,GO:0009056,GO:0009058,GO:0009059,GO:0009889,GO:0009987,GO:0010467,GO:0010468,GO:0010556,GO:0016052,GO:0016070,GO:0016301,GO:…	ko00051,ko00561,ko00680,ko01100,ko01120,ko01200,ko04622,map00051,map00561,map00680,map01100,map01120,map01200,map04622	G
chromosome	LPCIIAFA_00073	pbuG	54	85080	86438	1359	-	CDS	1	0.113891	0.63329	FALSE	FALSE	nonessential	nonessential	[R] Permeases	GO:0000166,GO:0003674,GO:0005215,GO:0005488,GO:0005524,GO:0005575,GO:0005623,GO:0005886,GO:0006810,GO:0008144,GO:0008150,GO:0016020,GO:0016021,GO:0017076,GO:0022857,GO:0030554,GO:0031224,GO:0032553,GO:0032555,GO:0032559,GO:0035639,GO:0036094,GO:0043167,GO:0043168,GO:0044425,GO:0044464,GO:0051179,GO:0051234,GO:0055085,GO:0071944,GO:0097159,GO:0097367,GO:1901265,GO:1901363	NA	S
chromosome	LPCIIAFA_00074	NA	55	86664	86996	333	+	CDS	1	0.117369	0.421396	FALSE	FALSE	nonessential	nonessential	NA	NA	NA	G
chromosome	LPCIIAFA_00075	NA	56	87077	87153	77	-	tRNA	1	-7.75695	1.1876e-09	TRUE	TRUE	uncertain/others	uncertain	NA	NA	NA	NA
chromosome	LPCIIAFA_00076	NA	56	87253	87361	109	-	rRNA	2	-4.3298	0.291501	TRUE	FALSE	uncertain/others	uncertain	NA	NA	NA	NA
chromosome	LPCIIAFA_00077	NA	56	87449	90334	2886	-	rRNA	3	-0.911046	0.820999	FALSE	FALSE	nonessential/internal promoter	nonessential/internal promoter	NA	NA	NA	NA
chromosome	LPCIIAFA_00078	NA	56	90576	90651	76	-	tRNA	2	-7.26337	4.84164e-40	TRUE	TRUE	essential	essential	NA	NA	NA	NA
chromosome	LPCIIAFA_00079	NA	56	90662	90738	77	-	tRNA	1	-0.992082	1.56516e-24	FALSE	FALSE	nonessential	nonessential	NA	NA	NA	NA
chromosome	LPCIIAFA_00080	NA	56	90812	92352	1541	-	rRNA	2	-4.16849	0.108529	TRUE	FALSE	nonessential	nonessential	NA	NA	NA	NA
chromosome	LPCIIAFA_00081	gmhB	57	92758	93300	543	-	CDS	1	-1.89176	6.27047e-24	FALSE	FALSE	nonessential	nonessential	[E] Histidinol phosphatase and related phosphatases	GO:0000271,GO:0000287,GO:0003674,GO:0003824,GO:0005488,GO:0005575,GO:0005622,GO:0005623,GO:0005737,GO:0005829,GO:0005975,GO:0005976,GO:0006139,GO:0006629,GO:0006725,GO:0006793,GO:0006796,GO:0006807,GO:0008150,GO:0008152,GO:0008270,GO:0008610,GO:0008653,GO:0009058,GO:0009059,GO:0009103,GO:0009225,GO:0009226,GO:0009244,GO:0009311,GO:0009312,GO:0009987,GO:0016043,GO:0016051,GO:0016311,GO:0016787,GO:…	ko00300,ko00340,ko00540,ko00550,ko01100,ko01110,ko01230,ko01502,map00300,map00340,map00540,map00550,map01100,map01110,map01230,map01502	E
chromosome	LPCIIAFA_00082	tuf	58	93414	94598	1185	-	CDS	1	-7.52891	2.1662e-45	TRUE	TRUE	uncertain/others	uncertain	[J] GTPases - translation elongation factors	GO:0000166,GO:0001882,GO:0001883,GO:0003674,GO:0003676,GO:0003723,GO:0003746,GO:0003824,GO:0003924,GO:0005488,GO:0005525,GO:0005575,GO:0005622,GO:0005623,GO:0005737,GO:0005829,GO:0005886,GO:0006412,GO:0006414,GO:0006518,GO:0006807,GO:0008135,GO:0008150,GO:0008152,GO:0009058,GO:0009059,GO:0009987,GO:0010467,GO:0016020,GO:0016462,GO:0016787,GO:0016817,GO:0016818,GO:0017076,GO:0017111,GO:0019001,GO:…	NA	J
chromosome	LPCIIAFA_00083	fusA	58	94653	96758	2106	-	CDS	1	-8.38937	8.04273e-79	TRUE	TRUE	uncertain/others	uncertain	[J] Translation elongation factors (GTPases)	GO:0000166,GO:0001882,GO:0001883,GO:0003674,GO:0003676,GO:0003723,GO:0003746,GO:0003824,GO:0003924,GO:0005488,GO:0005525,GO:0005575,GO:0005622,GO:0005623,GO:0005737,GO:0005829,GO:0006412,GO:0006414,GO:0006518,GO:0006807,GO:0008135,GO:0008150,GO:0008152,GO:0009058,GO:0009059,GO:0009987,GO:0010467,GO:0016462,GO:0016787,GO:0016817,GO:0016818,GO:0017076,GO:0017111,GO:0019001,GO:0019538,GO:0032549,GO:…	NA	J
chromosome	LPCIIAFA_00084	rpsG	58	96834	97304	471	-	CDS	1	-0.580688	0.000866238	FALSE	FALSE	nonessential/internal promoter	nonessential/internal promoter	[J] Ribosomal protein S7	GO:0000028,GO:0000049,GO:0003674,GO:0003676,GO:0003723,GO:0003729,GO:0003735,GO:0005198,GO:0005488,GO:0005575,GO:0005618,GO:0005622,GO:0005623,GO:0005737,GO:0005829,GO:0005840,GO:0005886,GO:0006412,GO:0006417,GO:0006518,GO:0006807,GO:0006996,GO:0008150,GO:0008152,GO:0009058,GO:0009059,GO:0009889,GO:0009890,GO:0009892,GO:0009987,GO:0010467,GO:0010468,GO:0010556,GO:0010558,GO:0010605,GO:0010608,GO:…	ko03010,map03010	J
chromosome	LPCIIAFA_00085	rpsL	58	97398	97772	375	-	CDS	1	-7.65252	2.15487e-47	TRUE	TRUE	essential	essential	[J] Ribosomal protein S12	GO:0000049,GO:0000372,GO:0000375,GO:0000376,GO:0003674,GO:0003676,GO:0003723,GO:0003735,GO:0005198,GO:0005488,GO:0005575,GO:0005622,GO:0005623,GO:0005737,GO:0005829,GO:0005840,GO:0006139,GO:0006396,GO:0006412,GO:0006518,GO:0006725,GO:0006807,GO:0008150,GO:0008152,GO:0008380,GO:0009058,GO:0009059,GO:0009893,GO:0009987,GO:0010467,GO:0010468,GO:0010604,GO:0010628,GO:0015935,GO:0016070,GO:0019219,GO:…	ko03010,map03010	J
chromosome	LPCIIAFA_00086	tusB	59	97956	98234	279	-	CDS	1	-2.13914	1.46752e-175	TRUE	TRUE	uncertain	uncertain	[P] Uncharacterized conserved protein involved in oxidation	GO:0002097,GO:0002098,GO:0002143,GO:0005575,GO:0005622,GO:0005623,GO:0005737,GO:0005829,GO:0006139,GO:0006396,GO:0006399,GO:0006400,GO:0006725,GO:0006807,GO:0008033,GO:0008150,GO:0008152,GO:0009451,GO:0009987,GO:0010467,GO:0016070,GO:0032991,GO:0034227,GO:0034470,GO:0034641,GO:0034660,GO:0043170,GO:0043412,GO:0044237,GO:0044238,GO:0044424,GO:0044444,GO:0044445,GO:0044464,GO:0046483,GO:0071704,GO:…	ko04122,map04122	P
chromosome	LPCIIAFA_00087	tusC	59	98242	98598	357	-	CDS	1	-6.83829	2.16975e-07	TRUE	TRUE	essential	essential	[P] Uncharacterized protein involved in the oxidation	GO:0002097,GO:0002098,GO:0002143,GO:0005575,GO:0005622,GO:0005623,GO:0005737,GO:0005829,GO:0006139,GO:0006396,GO:0006399,GO:0006400,GO:0006725,GO:0006807,GO:0008033,GO:0008150,GO:0008152,GO:0009451,GO:0009987,GO:0010467,GO:0016070,GO:0032991,GO:0034227,GO:0034470,GO:0034641,GO:0034660,GO:0043170,GO:0043412,GO:0044237,GO:0044238,GO:0044424,GO:0044444,GO:0044445,GO:0044464,GO:0046483,GO:0071704,GO:…	ko04122,map04122	P
chromosome	LPCIIAFA_00088	tusD	59	98608	99000	393	-	CDS	1	-0.0335006	0.768743	FALSE	FALSE	nonessential	nonessential	[P] Uncharacterized conserved protein involved in intracellular	GO:0002097,GO:0002098,GO:0002143,GO:0003674,GO:0003824,GO:0005575,GO:0005622,GO:0005623,GO:0005737,GO:0005829,GO:0006139,GO:0006396,GO:0006399,GO:0006400,GO:0006725,GO:0006790,GO:0006807,GO:0008033,GO:0008150,GO:0008152,GO:0009451,GO:0009987,GO:0010467,GO:0016070,GO:0016740,GO:0016782,GO:0016783,GO:0019417,GO:0032991,GO:0034227,GO:0034470,GO:0034641,GO:0034660,GO:0043170,GO:0043412,GO:0044237,GO:…	ko04122,map04122	P
chromosome	LPCIIAFA_00089	NA	60	99087	99467	381	-	CDS	1	-7.44756	9.29255e-136	TRUE	TRUE	essential	essential	[J] Putative translation initiation inhibitor, yjgF family	NA	NA	J
chromosome	LPCIIAFA_00090	yheO	60	99493	100209	717	-	CDS	1	-0.0160378	0.910008	FALSE	FALSE	nonessential	nonessential	[S] Uncharacterized protein conserved in bacteria	GO:0005575,GO:0005622,GO:0005623,GO:0005737,GO:0005829,GO:0044424,GO:0044444,GO:0044464	NA	S
chromosome	LPCIIAFA_00091	rpoC	61	100407	104711	4305	-	CDS	1	-8.47513	2.11728e-101	TRUE	TRUE	uncertain	uncertain	[K] DNA-directed RNA polymerase, beta' subunit/160 kD	GO:0000428,GO:0001882,GO:0003674,GO:0003676,GO:0003677,GO:0003824,GO:0003899,GO:0005488,GO:0005575,GO:0005622,GO:0005623,GO:0005737,GO:0005829,GO:0006139,GO:0006351,GO:0006725,GO:0006807,GO:0008150,GO:0008152,GO:0009058,GO:0009059,GO:0009987,GO:0010467,GO:0016070,GO:0016740,GO:0016772,GO:0016779,GO:0018130,GO:0019438,GO:0030880,GO:0032549,GO:0032774,GO:0032991,GO:0034062,GO:0034641,GO:0034645,GO:…	ko00230,ko00240,ko01100,ko03020,map00230,map00240,map01100,map03020	K
chromosome	LPCIIAFA_00092	rpoB	61	104792	108820	4029	-	CDS	1	-6.67833	6.70246e-144	TRUE	TRUE	uncertain	uncertain	[K] DNA-directed RNA polymerase, beta subunit/140 kD	GO:0000428,GO:0001882,GO:0003674,GO:0003676,GO:0003677,GO:0003824,GO:0003899,GO:0004175,GO:0004190,GO:0005488,GO:0005575,GO:0005622,GO:0005623,GO:0005737,GO:0005829,GO:0006139,GO:0006351,GO:0006508,GO:0006725,GO:0006807,GO:0008150,GO:0008152,GO:0008233,GO:0009058,GO:0009059,GO:0009987,GO:0010467,GO:0016070,GO:0016740,GO:0016772,GO:0016779,GO:0016787,GO:0018130,GO:0019438,GO:0019538,GO:0030880,GO:…	ko00230,ko00240,ko01100,ko03020,map00230,map00240,map01100,map03020	K
chromosome	LPCIIAFA_00093	rplL	61	109045	109410	366	-	CDS	1	-7.70517	7.01657e-54	TRUE	TRUE	uncertain	uncertain	[J] Ribosomal protein L7/L12	GO:0003674,GO:0003735,GO:0005198,GO:0005488,GO:0005515,GO:0005575,GO:0005622,GO:0005623,GO:0005737,GO:0005829,GO:0005840,GO:0006412,GO:0006518,GO:0006807,GO:0008150,GO:0008152,GO:0009058,GO:0009059,GO:0009987,GO:0010467,GO:0015934,GO:0019538,GO:0022625,GO:0022626,GO:0032991,GO:0034641,GO:0034645,GO:0042802,GO:0042803,GO:0043021,GO:0043022,GO:0043043,GO:0043170,GO:0043226,GO:0043228,GO:0043229,GO:…	ko03010,map03010	J
chromosome	LPCIIAFA_00094	rplJ	61	109462	109962	501	-	CDS	1	-9.46819	7.53659e-20	TRUE	TRUE	uncertain	uncertain	[J] Ribosomal protein L10	GO:0003674,GO:0003676,GO:0003723,GO:0003735,GO:0005198,GO:0005488,GO:0005575,GO:0005618,GO:0005622,GO:0005623,GO:0005737,GO:0005829,GO:0005840,GO:0005886,GO:0006412,GO:0006417,GO:0006518,GO:0006807,GO:0008150,GO:0008152,GO:0009058,GO:0009059,GO:0009889,GO:0009890,GO:0009892,GO:0009987,GO:0010467,GO:0010468,GO:0010556,GO:0010558,GO:0010605,GO:0010608,GO:0010629,GO:0015934,GO:0016020,GO:0017148,GO:…	ko03010,map03010	J
chromosome	LPCIIAFA_00095	rplA	61	110219	110920	702	-	CDS	1	-7.92809	5.53774e-150	TRUE	TRUE	uncertain	uncertain	[J] Ribosomal protein L1	GO:0000027,GO:0000049,GO:0000470,GO:0003674,GO:0003676,GO:0003723,GO:0003735,GO:0005198,GO:0005488,GO:0005575,GO:0005618,GO:0005622,GO:0005623,GO:0005737,GO:0005829,GO:0005840,GO:0005886,GO:0006139,GO:0006364,GO:0006396,GO:0006412,GO:0006417,GO:0006446,GO:0006518,GO:0006725,GO:0006807,GO:0006950,GO:0006952,GO:0006996,GO:0008150,GO:0008152,GO:0009058,GO:0009059,GO:0009605,GO:0009607,GO:0009617,GO:…	ko03010,map03010	J
chromosome	LPCIIAFA_00096	rplK	61	110925	111353	429	-	CDS	1	-8.70764	9.31175e-17	TRUE	TRUE	uncertain	uncertain	[J] Ribosomal protein L11	GO:0000027,GO:0003674,GO:0003676,GO:0003723,GO:0003735,GO:0005198,GO:0005488,GO:0005575,GO:0005622,GO:0005623,GO:0005737,GO:0005829,GO:0005840,GO:0006412,GO:0006415,GO:0006518,GO:0006807,GO:0006950,GO:0006996,GO:0007154,GO:0008150,GO:0008152,GO:0009058,GO:0009059,GO:0009267,GO:0009605,GO:0009987,GO:0009991,GO:0010467,GO:0015934,GO:0015968,GO:0016043,GO:0019538,GO:0019843,GO:0022411,GO:0022607,GO:…	ko03010,map03010	J
chromosome	LPCIIAFA_00097	nusG	61	111487	112038	552	-	CDS	1	-6.49962	1.96382e-32	TRUE	TRUE	uncertain	uncertain	[K] Transcription antiterminator	GO:0005575,GO:0005618,GO:0005622,GO:0005623,GO:0005737,GO:0005829,GO:0005886,GO:0006139,GO:0006351,GO:0006353,GO:0006355,GO:0006725,GO:0006807,GO:0008150,GO:0008152,GO:0009058,GO:0009059,GO:0009889,GO:0009987,GO:0010467,GO:0010468,GO:0010556,GO:0016020,GO:0016070,GO:0018130,GO:0019219,GO:0019222,GO:0019438,GO:0030312,GO:0031323,GO:0031326,GO:0031554,GO:0031564,GO:0032774,GO:0032784,GO:0034641,GO:…	NA	K
chromosome	LPCIIAFA_00098	secE	61	112048	112419	372	-	CDS	1	-9.45541	7.42626e-47	TRUE	TRUE	uncertain	uncertain	[U] Preprotein translocase subunit SecE	GO:0002790,GO:0003674,GO:0005215,GO:0005575,GO:0005622,GO:0005623,GO:0005886,GO:0005887,GO:0006605,GO:0006612,GO:0006613,GO:0006614,GO:0006616,GO:0006810,GO:0006886,GO:0008104,GO:0008150,GO:0008320,GO:0008565,GO:0009306,GO:0009987,GO:0015031,GO:0015399,GO:0015405,GO:0015450,GO:0015833,GO:0016020,GO:0016021,GO:0016043,GO:0022804,GO:0022857,GO:0022884,GO:0031224,GO:0031226,GO:0031522,GO:0032940,GO:…	ko02024,ko03060,ko03070,map02024,map03060,map03070	U
chromosome	LPCIIAFA_00099	NA	61	112480	112556	77	-	tRNA	1	-8.2932	2.45123e-56	TRUE	TRUE	essential	essential	NA	NA	NA	NA
chromosome	LPCIIAFA_00100	tuf	61	112610	113794	1185	-	CDS	1	-1.09413	5.27758e-10	FALSE	FALSE	nonessential	nonessential	[J] GTPases - translation elongation factors	GO:0000166,GO:0001882,GO:0001883,GO:0003674,GO:0003676,GO:0003723,GO:0003746,GO:0003824,GO:0003924,GO:0005488,GO:0005525,GO:0005575,GO:0005622,GO:0005623,GO:0005737,GO:0005829,GO:0005886,GO:0006412,GO:0006414,GO:0006518,GO:0006807,GO:0008135,GO:0008150,GO:0008152,GO:0009058,GO:0009059,GO:0009987,GO:0010467,GO:0016020,GO:0016462,GO:0016787,GO:0016817,GO:0016818,GO:0017076,GO:0017111,GO:0019001,GO:…	NA	J
chromosome	LPCIIAFA_00101	NA	62	113965	114039	75	-	tRNA	1	-1.75611	5.3606e-56	FALSE	FALSE	nonessential/internal promoter	nonessential/internal promoter	NA	NA	NA	NA
chromosome	LPCIIAFA_00102	NA	62	114078	114162	85	-	tRNA	2	-8.56899	4.47626e-86	TRUE	TRUE	essential	essential	NA	NA	NA	NA
chromosome	LPCIIAFA_00103	coaA	63	114425	115363	939	+	CDS	1	-3.17339	1.13648e-194	TRUE	TRUE	essential	essential	[H] Panthothenate kinase	GO:0000166,GO:0003674,GO:0003824,GO:0004594,GO:0005488,GO:0005524,GO:0005575,GO:0005622,GO:0005623,GO:0005737,GO:0005829,GO:0006139,GO:0006163,GO:0006164,GO:0006725,GO:0006732,GO:0006753,GO:0006793,GO:0006796,GO:0006807,GO:0008144,GO:0008150,GO:0008152,GO:0009058,GO:0009108,GO:0009117,GO:0009150,GO:0009152,GO:0009165,GO:0009259,GO:0009260,GO:0009987,GO:0015936,GO:0015937,GO:0016301,GO:0016310,GO:…	ko00770,ko01100,map00770,map01100	H
chromosome	LPCIIAFA_00104	birA	64	115438	116403	966	-	CDS	1	-0.689238	1.85575e-31	FALSE	FALSE	nonessential/internal promoter	nonessential/internal promoter	[H] Biotin-(acetyl-CoA carboxylase) ligase	GO:0000166,GO:0000976,GO:0000984,GO:0001017,GO:0001067,GO:0003674,GO:0003676,GO:0003677,GO:0003690,GO:0003824,GO:0004077,GO:0005488,GO:0005515,GO:0005524,GO:0005575,GO:0006082,GO:0006139,GO:0006351,GO:0006355,GO:0006464,GO:0006725,GO:0006732,GO:0006766,GO:0006767,GO:0006768,GO:0006790,GO:0006807,GO:0008144,GO:0008150,GO:0008152,GO:0009058,GO:0009059,GO:0009102,GO:0009108,GO:0009110,GO:0009305,GO:…	ko00770,ko00780,ko01100,map00770,map00780,map01100	HK
chromosome	LPCIIAFA_00105	murB	64	116400	117437	1038	-	CDS	1	-8.73047	5.36419e-32	TRUE	TRUE	essential	essential	[M] UDP-N-acetylmuramate dehydrogenase	GO:0000166,GO:0000270,GO:0003674,GO:0003824,GO:0005488,GO:0005575,GO:0005622,GO:0005623,GO:0005737,GO:0005829,GO:0006022,GO:0006023,GO:0006024,GO:0006807,GO:0007049,GO:0008150,GO:0008152,GO:0008360,GO:0008762,GO:0009058,GO:0009059,GO:0009252,GO:0009273,GO:0009987,GO:0016043,GO:0016491,GO:0016614,GO:0016616,GO:0022603,GO:0022604,GO:0030203,GO:0034645,GO:0036094,GO:0042546,GO:0043167,GO:0043168,GO:…	ko00520,ko00550,ko01100,map00520,map00550,map01100	M
chromosome	LPCIIAFA_00106	ktrA	65	117565	118218	654	+	CDS	1	0.25755	0.562496	FALSE	FALSE	nonessential	nonessential	[P] K+ transport systems, NAD-binding component	GO:0000166,GO:0003674,GO:0005215,GO:0005488,GO:0005524,GO:0005575,GO:0005623,GO:0005886,GO:0006810,GO:0006811,GO:0006812,GO:0006813,GO:0008144,GO:0008150,GO:0008324,GO:0015075,GO:0015672,GO:0016020,GO:0017076,GO:0022857,GO:0030001,GO:0030554,GO:0032553,GO:0032555,GO:0032559,GO:0034220,GO:0035639,GO:0036094,GO:0043167,GO:0043168,GO:0044464,GO:0051179,GO:0051234,GO:0055085,GO:0071944,GO:0097159,GO:…	NA	P
chromosome	LPCIIAFA_00107	ktrB	65	118215	119570	1356	+	CDS	1	0.149654	0.0635558	FALSE	FALSE	nonessential	nonessential	[P] Trk-type K+ transport systems, membrane components	GO:0003674,GO:0005215,GO:0005575,GO:0005623,GO:0005886,GO:0006810,GO:0006811,GO:0006812,GO:0006813,GO:0006820,GO:0006821,GO:0008150,GO:0008324,GO:0008509,GO:0009987,GO:0015075,GO:0015077,GO:0015079,GO:0015103,GO:0015108,GO:0015291,GO:0015293,GO:0015294,GO:0015296,GO:0015318,GO:0015377,GO:0015379,GO:0015672,GO:0015698,GO:0016020,GO:0016021,GO:0022804,GO:0022857,GO:0022890,GO:0030001,GO:0031224,GO:…	NA	P
chromosome	LPCIIAFA_00108	NA	66	119598	120425	828	-	CDS	1	-0.0205343	0.873191	FALSE	FALSE	nonessential	nonessential	[K] AraC-type DNA-binding domain-containing proteins	NA	NA	K
chromosome	LPCIIAFA_00109	NA	67	120526	121059	534	+	CDS	1	0.118444	0.20002	FALSE	FALSE	nonessential	nonessential	[S] Uncharacterized conserved protein	NA	NA	S
chromosome	LPCIIAFA_00110	NA	67	121073	121507	435	+	CDS	1	0.276474	0.242625	FALSE	FALSE	nonessential	nonessential	[S] Predicted membrane protein	NA	NA	S
chromosome	LPCIIAFA_00111	topB	68	121549	123516	1968	-	CDS	2	-0.264282	0.683747	FALSE	FALSE	nonessential	nonessential	[L] Topoisomerase IA	GO:0003674,GO:0003676,GO:0003677,GO:0003824,GO:0003916,GO:0003917,GO:0005488,GO:0006139,GO:0006259,GO:0006265,GO:0006310,GO:0006725,GO:0006807,GO:0006996,GO:0007049,GO:0007059,GO:0008150,GO:0008152,GO:0009987,GO:0016043,GO:0016853,GO:0022402,GO:0034641,GO:0043167,GO:0043169,GO:0043170,GO:0044237,GO:0044238,GO:0044260,GO:0046483,GO:0046872,GO:0051276,GO:0051304,GO:0071103,GO:0071704,GO:0071840,GO:…	NA	L
chromosome	LPCIIAFA_00112	torY	69	123878	125008	1131	+	CDS	1	0.00779879	0.954613	FALSE	FALSE	uncertain	uncertain	[C] Nitrate/TMAO reductases, membrane-bound tetraheme cytochrome c	GO:0003674,GO:0003824,GO:0005488,GO:0005506,GO:0005575,GO:0005618,GO:0005623,GO:0005886,GO:0005887,GO:0006091,GO:0006807,GO:0008150,GO:0008152,GO:0009055,GO:0009061,GO:0009274,GO:0009276,GO:0009987,GO:0015980,GO:0016020,GO:0016021,GO:0016491,GO:0019333,GO:0020037,GO:0022900,GO:0030312,GO:0030313,GO:0031224,GO:0031226,GO:0031975,GO:0042597,GO:0043167,GO:0043169,GO:0044237,GO:0044425,GO:0044459,GO:…	ko02020,map02020	C
chromosome	LPCIIAFA_00113	torA	69	125031	127511	2481	+	CDS	0	NA	NA	FALSE	NA	uncertain	uncertain	[C] Anaerobic dehydrogenases, typically selenocysteine-containing	NA	ko00920,ko02020,map00920,map02020	C
chromosome	LPCIIAFA_00114	NA	70	127586	128047	462	-	CDS	1	0.0771959	0.81516	FALSE	FALSE	nonessential	nonessential	NA	NA	NA	NA
chromosome	LPCIIAFA_00115	phoQ	70	128089	129438	1350	-	CDS	1	-0.165055	0.0361009	FALSE	FALSE	nonessential	nonessential	[T] Predicted signal transduction protein with a	GO:0000155,GO:0000160,GO:0000166,GO:0003674,GO:0003824,GO:0004672,GO:0004673,GO:0004721,GO:0005488,GO:0005524,GO:0005575,GO:0005622,GO:0005623,GO:0005886,GO:0006464,GO:0006468,GO:0006470,GO:0006793,GO:0006796,GO:0006807,GO:0007154,GO:0007165,GO:0008144,GO:0008150,GO:0008152,GO:0009405,GO:0009987,GO:0016020,GO:0016021,GO:0016301,GO:0016310,GO:0016311,GO:0016740,GO:0016772,GO:0016773,GO:0016775,GO:…	ko01502,ko02020,map01502,map02020	T
chromosome	LPCIIAFA_00116	NA	70	129476	130132	657	-	CDS	1	-0.0117514	0.93223	FALSE	FALSE	nonessential	nonessential	[TK] Response regulators consisting of a CheY-like	NA	ko01503,ko02020,map01503,map02020	KT
chromosome	LPCIIAFA_00117	NA	70	130216	130548	333	-	CDS	1	-0.0126663	0.914305	FALSE	FALSE	nonessential	nonessential	[S] Predicted membrane protein	NA	NA	S
chromosome	LPCIIAFA_00118	NA	71	130618	130857	240	+	CDS	1	0.00592758	0.953179	FALSE	FALSE	nonessential	nonessential	NA	NA	NA	S
chromosome	LPCIIAFA_00119	msrQ	72	130902	131534	633	-	CDS	1	0.33247	0.489665	FALSE	FALSE	nonessential	nonessential	[S] Predicted membrane protein	GO:0000166,GO:0003674,GO:0003824,GO:0005488,GO:0005575,GO:0005623,GO:0005886,GO:0005887,GO:0006807,GO:0008150,GO:0008152,GO:0009987,GO:0010181,GO:0016020,GO:0016021,GO:0016491,GO:0016679,GO:0019538,GO:0020037,GO:0030091,GO:0031224,GO:0031226,GO:0032553,GO:0036094,GO:0043167,GO:0043168,GO:0043169,GO:0043170,GO:0044237,GO:0044238,GO:0044260,GO:0044267,GO:0044425,GO:0044459,GO:0044464,GO:0046872,GO:…	NA	C
chromosome	LPCIIAFA_00120	msrP	72	131554	132555	1002	-	CDS	1	0.139583	0.251486	FALSE	FALSE	nonessential	nonessential	[R] Sulfite oxidase and related enzymes	GO:0000302,GO:0001101,GO:0003674,GO:0003824,GO:0005488,GO:0005575,GO:0005623,GO:0006082,GO:0006807,GO:0006950,GO:0006979,GO:0008150,GO:0008152,GO:0009987,GO:0010035,GO:0016491,GO:0016667,GO:0016672,GO:0016675,GO:0019538,GO:0030091,GO:0030288,GO:0030313,GO:0031975,GO:0042126,GO:0042128,GO:0042221,GO:0042597,GO:0043167,GO:0043169,GO:0043170,GO:0043436,GO:0043546,GO:0044237,GO:0044238,GO:0044260,GO:…	NA	C
chromosome	LPCIIAFA_00121	NA	73	132627	132722	96	-	CDS	1	0.0754138	0.429542	FALSE	FALSE	nonessential	nonessential	NA	NA	NA	NA
chromosome	LPCIIAFA_00122	ycdZ	74	132926	133408	483	+	CDS	1	0.101124	0.396516	FALSE	FALSE	nonessential	nonessential	NA	GO:0005575,GO:0005623,GO:0005886,GO:0016020,GO:0016021,GO:0031224,GO:0044425,GO:0044464,GO:0071944	NA	S
chromosome	LPCIIAFA_00123	yfhA	75	133482	134762	1281	-	CDS	1	0.249633	0.0827103	FALSE	FALSE	nonessential	nonessential	[T] Response regulator containing CheY-like receiver, AAA-type	GO:0000156,GO:0000160,GO:0000166,GO:0000976,GO:0000984,GO:0001017,GO:0001067,GO:0001130,GO:0001150,GO:0001151,GO:0001158,GO:0003674,GO:0003676,GO:0003677,GO:0003690,GO:0003700,GO:0005488,GO:0005515,GO:0005524,GO:0005575,GO:0005622,GO:0005623,GO:0005737,GO:0006139,GO:0006351,GO:0006355,GO:0006725,GO:0006807,GO:0007154,GO:0007165,GO:0008134,GO:0008144,GO:0008150,GO:0008152,GO:0009058,GO:0009059,GO:…	ko02020,ko02024,map02020,map02024	T
chromosome	LPCIIAFA_00124	NA	75	134759	135247	489	-	CDS	1	0.282605	0.000761511	FALSE	FALSE	nonessential	nonessential	NA	NA	NA	NA
chromosome	LPCIIAFA_00125	yfhK	75	135283	136683	1401	-	CDS	1	-0.0270239	0.803923	FALSE	FALSE	nonessential	nonessential	[T] Bacteriophytochrome (light-regulated signal transduction histidine kinase)	GO:0000155,GO:0000160,GO:0000166,GO:0003674,GO:0003824,GO:0004672,GO:0004673,GO:0005488,GO:0005524,GO:0005575,GO:0005622,GO:0005623,GO:0005886,GO:0006464,GO:0006468,GO:0006793,GO:0006796,GO:0006807,GO:0007154,GO:0007165,GO:0008144,GO:0008150,GO:0008152,GO:0009987,GO:0016020,GO:0016021,GO:0016301,GO:0016310,GO:0016740,GO:0016772,GO:0016773,GO:0016775,GO:0017076,GO:0018106,GO:0018193,GO:0018202,GO:…	ko02020,ko02024,map02020,map02024	T
chromosome	LPCIIAFA_00126	NA	76	136781	136873	93	-	CDS	1	0.872229	0.131319	FALSE	FALSE	nonessential	nonessential	NA	NA	NA	NA
chromosome	LPCIIAFA_00127	folK	77	137003	137506	504	+	CDS	1	0.130212	0.0654139	FALSE	FALSE	nonessential	nonessential	[H] 7,8-dihydro-6-hydroxymethylpterin-pyrophosphokinase	NA	ko00790,ko01100,map00790,map01100	H
chromosome	LPCIIAFA_00128	folM	78	137510	138214	705	-	CDS	1	0.0469072	0.937633	FALSE	FALSE	nonessential	nonessential	[IQR] Dehydrogenases with different specificities (related to	GO:0003674,GO:0003824,GO:0004146,GO:0006730,GO:0008150,GO:0008152,GO:0009987,GO:0016491,GO:0016645,GO:0016646,GO:0044237,GO:0044281,GO:0055114,GO:0071172	ko00670,ko00790,ko01100,map00670,map00790,map01100	IQ
chromosome	LPCIIAFA_00129	NA	79	138331	138735	405	+	CDS	1	0.0128243	0.935882	FALSE	FALSE	nonessential	nonessential	[R] FOG: CBS domain	NA	NA	S
chromosome	LPCIIAFA_00130	Z012_00420	80	138732	139268	537	-	CDS	1	0.0894367	0.166008	FALSE	FALSE	nonessential	nonessential	[S] Uncharacterized integral membrane protein	GO:0005575,GO:0005623,GO:0005886,GO:0016020,GO:0016021,GO:0031224,GO:0044425,GO:0044464,GO:0071944	NA	S
chromosome	LPCIIAFA_00131	NA	81	139355	140119	765	+	CDS	1	0.0845114	0.611197	FALSE	FALSE	nonessential	nonessential	NA	NA	NA	ET
chromosome	LPCIIAFA_00132	asnC	82	140220	140681	462	-	CDS	1	-0.0352632	0.899333	FALSE	FALSE	nonessential	nonessential	[K] Transcriptional regulators	GO:0001101,GO:0003674,GO:0003676,GO:0003677,GO:0003700,GO:0005488,GO:0005575,GO:0005622,GO:0005623,GO:0006139,GO:0006351,GO:0006355,GO:0006725,GO:0006807,GO:0008150,GO:0008152,GO:0009058,GO:0009059,GO:0009889,GO:0009890,GO:0009891,GO:0009892,GO:0009893,GO:0009987,GO:0010033,GO:0010243,GO:0010467,GO:0010468,GO:0010556,GO:0010557,GO:0010558,GO:0010604,GO:0010605,GO:0010628,GO:0010629,GO:0016070,GO:…	NA	K
chromosome	LPCIIAFA_00133	asnA	83	140835	141824	990	+	CDS	1	0.192714	0.0138903	FALSE	FALSE	nonessential	nonessential	[E] Asparagine synthetase A	GO:0000166,GO:0003674,GO:0003824,GO:0004071,GO:0004812,GO:0005488,GO:0005515,GO:0005524,GO:0005575,GO:0005622,GO:0005623,GO:0005737,GO:0005829,GO:0006082,GO:0006139,GO:0006399,GO:0006412,GO:0006418,GO:0006518,GO:0006520,GO:0006528,GO:0006529,GO:0006725,GO:0006807,GO:0006950,GO:0006974,GO:0008144,GO:0008150,GO:0008152,GO:0008652,GO:0009058,GO:0009059,GO:0009066,GO:0009067,GO:0009987,GO:0010467,GO:…	ko00250,ko00460,ko01100,ko01110,ko01230,map00250,map00460,map01100,map01110,map01230	E
chromosome	LPCIIAFA_00134	NA	84	142036	142860	825	-	CDS	1	-0.0300277	0.856826	FALSE	FALSE	nonessential	nonessential	[R] Metal-dependent hydrolases of the beta-lactamase superfamily	NA	ko00790,map00790	S
chromosome	LPCIIAFA_00135	clpB	84	142919	145492	2574	-	CDS	1	0.259424	0.00055524	FALSE	FALSE	nonessential	nonessential	[O] ATPases with chaperone activity, ATP-binding subunit	GO:0000166,GO:0003674,GO:0003824,GO:0005488,GO:0005515,GO:0005524,GO:0005575,GO:0005622,GO:0005623,GO:0005737,GO:0005829,GO:0006355,GO:0006457,GO:0006508,GO:0006807,GO:0006950,GO:0006986,GO:0008134,GO:0008144,GO:0008150,GO:0008152,GO:0008233,GO:0009266,GO:0009408,GO:0009628,GO:0009889,GO:0009987,GO:0010033,GO:0010468,GO:0010556,GO:0016462,GO:0016787,GO:0016817,GO:0016818,GO:0016887,GO:0017076,GO:…	ko04213,map04213	O
chromosome	LPCIIAFA_00136	yfiH	85	145666	146403	738	-	CDS	1	0.196144	0.108093	FALSE	FALSE	nonessential/internal promoter	nonessential/internal promoter	[S] Uncharacterized conserved protein	GO:0003674,GO:0003824,GO:0005488,GO:0005507,GO:0005515,GO:0005575,GO:0005622,GO:0005623,GO:0005737,GO:0005829,GO:0008150,GO:0008152,GO:0016491,GO:0016679,GO:0016682,GO:0042802,GO:0042803,GO:0043167,GO:0043169,GO:0044424,GO:0044444,GO:0044464,GO:0046872,GO:0046914,GO:0046983,GO:0055114	NA	S
chromosome	LPCIIAFA_00137	rluD	85	146526	147506	981	-	CDS	1	-4.08731	NA	TRUE	TRUE	essential	essential	[J] Pseudouridylate synthases, 23S RNA-specific	GO:0000027,GO:0000154,GO:0000455,GO:0001522,GO:0003674,GO:0003676,GO:0003723,GO:0003824,GO:0005488,GO:0005575,GO:0005622,GO:0005623,GO:0005737,GO:0005829,GO:0006139,GO:0006364,GO:0006396,GO:0006725,GO:0006807,GO:0006996,GO:0008150,GO:0008152,GO:0009451,GO:0009982,GO:0009987,GO:0010467,GO:0016043,GO:0016070,GO:0016072,GO:0016853,GO:0016866,GO:0022607,GO:0022613,GO:0022618,GO:0031118,GO:0034470,GO:…	NA	J
chromosome	LPCIIAFA_00138	bamD	86	147624	148379	756	+	CDS	1	-3.10382	8.51312e-10	TRUE	TRUE	essential	essential	[R] DNA uptake lipoprotein	GO:0005575,GO:0005623,GO:0008104,GO:0008150,GO:0009279,GO:0009987,GO:0016020,GO:0016043,GO:0019867,GO:0022607,GO:0030312,GO:0030313,GO:0031224,GO:0031230,GO:0031241,GO:0031246,GO:0031975,GO:0032991,GO:0033036,GO:0034613,GO:0043163,GO:0043165,GO:0044085,GO:0044091,GO:0044425,GO:0044462,GO:0044464,GO:0045184,GO:0045229,GO:0051179,GO:0051205,GO:0051234,GO:0051641,GO:0061024,GO:0070727,GO:0071709,GO:…	NA	M
chromosome	LPCIIAFA_00139	cdr	87	148522	149850	1329	-	CDS	1	0.140998	0.198465	FALSE	FALSE	nonessential	nonessential	[R] Uncharacterized NAD(FAD)-dependent dehydrogenases	NA	NA	P
chromosome	LPCIIAFA_00140	ydjN	87	149929	151329	1401	-	CDS	1	-0.103056	0.34449	FALSE	FALSE	nonessential	nonessential	[R] Predicted Na+/dicarboxylate symporter	GO:0000099,GO:0000101,GO:0003333,GO:0003674,GO:0005215,GO:0005342,GO:0005575,GO:0005623,GO:0005886,GO:0006791,GO:0006810,GO:0006811,GO:0006820,GO:0006865,GO:0008150,GO:0008509,GO:0008514,GO:0015075,GO:0015171,GO:0015179,GO:0015184,GO:0015291,GO:0015293,GO:0015318,GO:0015711,GO:0015804,GO:0015807,GO:0015811,GO:0015849,GO:0016020,GO:0016021,GO:0022804,GO:0022857,GO:0031224,GO:0034220,GO:0044425,GO:…	NA	U
chromosome	LPCIIAFA_00141	yhaM	88	151496	152788	1293	-	CDS	1	0.0385311	0.70925	FALSE	FALSE	nonessential	nonessential	[S] Uncharacterized conserved protein	GO:0000096,GO:0000098,GO:0001101,GO:0003674,GO:0003824,GO:0006082,GO:0006090,GO:0006520,GO:0006534,GO:0006790,GO:0006807,GO:0008150,GO:0008152,GO:0009056,GO:0009063,GO:0009069,GO:0009071,GO:0009093,GO:0009987,GO:0010033,GO:0010243,GO:0016054,GO:0016829,GO:0016846,GO:0019448,GO:0019450,GO:0019752,GO:0032787,GO:0042221,GO:0043200,GO:0043436,GO:0044237,GO:0044238,GO:0044248,GO:0044273,GO:0044281,GO:…	NA	S
chromosome	LPCIIAFA_00142	NA	89	153119	153871	753	-	CDS	1	0.0703088	0.608941	FALSE	FALSE	nonessential	nonessential	NA	NA	NA	ET
chromosome	LPCIIAFA_00143	pntB	90	153968	155452	1485	-	CDS	1	-5.32554	7.18596e-32	TRUE	TRUE	uncertain	uncertain	[C] NAD/NADP transhydrogenase beta subunit	GO:0000166,GO:0003674,GO:0003824,GO:0005488,GO:0005575,GO:0005623,GO:0005886,GO:0005887,GO:0006139,GO:0006725,GO:0006732,GO:0006733,GO:0006739,GO:0006740,GO:0006753,GO:0006793,GO:0006796,GO:0006807,GO:0008150,GO:0008152,GO:0008746,GO:0008750,GO:0009117,GO:0009987,GO:0016020,GO:0016021,GO:0016491,GO:0016651,GO:0016652,GO:0019362,GO:0019637,GO:0031224,GO:0031226,GO:0034641,GO:0036094,GO:0044237,GO:…	ko00760,ko01100,map00760,map01100	C
chromosome	LPCIIAFA_00144	pntA	90	155464	156990	1527	-	CDS	1	-4.95073	6.39285e-48	TRUE	TRUE	essential	essential	[C] NAD/NADP transhydrogenase alpha subunit	GO:0000166,GO:0003674,GO:0003824,GO:0005488,GO:0005515,GO:0005575,GO:0005623,GO:0005886,GO:0005887,GO:0006139,GO:0006725,GO:0006732,GO:0006733,GO:0006739,GO:0006740,GO:0006753,GO:0006793,GO:0006796,GO:0006807,GO:0006810,GO:0006811,GO:0006812,GO:0008150,GO:0008152,GO:0008746,GO:0008750,GO:0009117,GO:0009987,GO:0015672,GO:0016020,GO:0016021,GO:0016491,GO:0016651,GO:0016652,GO:0019362,GO:0019637,GO:…	ko00760,ko01100,map00760,map01100	C
chromosome	LPCIIAFA_00145	yqhD	91	157498	158661	1164	-	CDS	1	0.145282	0.278563	FALSE	FALSE	nonessential	nonessential	[C] Uncharacterized oxidoreductases, Fe-dependent alcohol dehydrogenase family	GO:0000302,GO:0003674,GO:0003824,GO:0004033,GO:0005488,GO:0005575,GO:0005622,GO:0005623,GO:0005737,GO:0005829,GO:0006950,GO:0006979,GO:0008106,GO:0008150,GO:0008152,GO:0008270,GO:0016491,GO:0016614,GO:0016616,GO:0018455,GO:0042221,GO:0043167,GO:0043169,GO:0044424,GO:0044444,GO:0044464,GO:0046872,GO:0046914,GO:0050896,GO:0055114,GO:1901700,GO:1990002	ko00640,ko00650,ko01120,map00640,map00650,map01120	C
chromosome	LPCIIAFA_00146	NA	92	158807	159709	903	+	CDS	1	-2.29154	1.22399e-45	TRUE	TRUE	essential	essential	[K] AraC-type DNA-binding domain-containing proteins	GO:0003674,GO:0003676,GO:0003677,GO:0003700,GO:0005488,GO:0006139,GO:0006351,GO:0006355,GO:0006725,GO:0006807,GO:0008150,GO:0008152,GO:0009058,GO:0009059,GO:0009889,GO:0009987,GO:0010467,GO:0010468,GO:0010556,GO:0016070,GO:0018130,GO:0019219,GO:0019222,GO:0019438,GO:0031323,GO:0031326,GO:0032774,GO:0034641,GO:0034645,GO:0034654,GO:0043170,GO:0043565,GO:0044237,GO:0044238,GO:0044249,GO:0044260,GO:…	NA	K
chromosome	LPCIIAFA_00147	blc	92	159727	160254	528	+	CDS	1	0.0645687	0.631035	FALSE	FALSE	nonessential	nonessential	[M] Bacterial lipocalin	GO:0003674,GO:0005215,GO:0005488,GO:0005575,GO:0005623,GO:0006950,GO:0006974,GO:0008150,GO:0008289,GO:0009279,GO:0009987,GO:0016020,GO:0019867,GO:0030312,GO:0030313,GO:0031975,GO:0033554,GO:0044462,GO:0044464,GO:0050896,GO:0051716,GO:0071944	NA	M
chromosome	LPCIIAFA_00148	NA	93	160304	162196	1893	-	CDS	1	0.081722	0.600697	FALSE	FALSE	nonessential	nonessential	[NT] Methyl-accepting chemotaxis protein	NA	ko02020,ko02030,map02020,map02030	NT
chromosome	LPCIIAFA_00149	cyaB	94	162438	162956	519	+	CDS	1	0.125721	0.63283	FALSE	FALSE	nonessential	nonessential	[F] Adenylate cyclase, class 2 (thermophilic)	NA	ko00230,ko02025,ko04113,ko04213,map00230,map02025,map04113,map04213	F
chromosome	LPCIIAFA_00150	psd	95	163006	164376	1371	-	CDS	1	0.167783	0.167257	FALSE	FALSE	nonessential	nonessential	[I] Phosphatidylserine decarboxylase	GO:0003674,GO:0003824,GO:0004609,GO:0005575,GO:0005623,GO:0005886,GO:0006629,GO:0006644,GO:0006646,GO:0006650,GO:0006793,GO:0006796,GO:0008150,GO:0008152,GO:0008610,GO:0008654,GO:0009058,GO:0009987,GO:0016020,GO:0016829,GO:0016830,GO:0016831,GO:0019637,GO:0044237,GO:0044238,GO:0044249,GO:0044255,GO:0044464,GO:0045017,GO:0046337,GO:0046474,GO:0046486,GO:0071704,GO:0071944,GO:0090407,GO:1901576	ko00564,ko01100,ko01110,map00564,map01100,map01110	I
chromosome	LPCIIAFA_00151	NA	96	164671	164747	77	-	tRNA	1	-8.2932	2.45123e-56	TRUE	TRUE	essential	essential	NA	NA	NA	NA
chromosome	LPCIIAFA_00152	NA	97	164957	165499	543	+	CDS	1	-0.375034	0.4163	FALSE	FALSE	nonessential	nonessential	NA	NA	NA	NA
chromosome	LPCIIAFA_00153	pyrB	98	165774	166694	921	+	CDS	1	0.110924	0.63733	FALSE	FALSE	nonessential	nonessential	[F] Aspartate carbamoyltransferase, catalytic chain	GO:0003674,GO:0003824,GO:0004070,GO:0005488,GO:0005515,GO:0005575,GO:0005622,GO:0005623,GO:0005737,GO:0005829,GO:0006082,GO:0006139,GO:0006206,GO:0006207,GO:0006213,GO:0006220,GO:0006221,GO:0006222,GO:0006520,GO:0006725,GO:0006753,GO:0006793,GO:0006796,GO:0006807,GO:0008150,GO:0008152,GO:0009058,GO:0009112,GO:0009116,GO:0009117,GO:0009119,GO:0009123,GO:0009124,GO:0009129,GO:0009130,GO:0009156,GO:…	ko00240,ko00250,ko01100,map00240,map00250,map01100	F
chromosome	LPCIIAFA_00154	pyrI	98	166711	167175	465	+	CDS	1	0.119003	0.157174	FALSE	FALSE	nonessential	nonessential	[F] Aspartate carbamoyltransferase, regulatory subunit	GO:0003674,GO:0003824,GO:0004070,GO:0005488,GO:0005575,GO:0005622,GO:0005623,GO:0005737,GO:0006082,GO:0006139,GO:0006206,GO:0006207,GO:0006213,GO:0006220,GO:0006221,GO:0006222,GO:0006520,GO:0006725,GO:0006753,GO:0006793,GO:0006796,GO:0006807,GO:0008150,GO:0008152,GO:0008270,GO:0009058,GO:0009112,GO:0009116,GO:0009117,GO:0009119,GO:0009123,GO:0009124,GO:0009129,GO:0009130,GO:0009156,GO:0009161,GO:…	ko00240,ko00250,ko01100,map00240,map00250,map01100	F
chromosome	LPCIIAFA_00155	argR	99	167394	167885	492	+	CDS	1	-0.204125	0.630041	FALSE	FALSE	nonessential	nonessential	[K] Arginine repressor	GO:0000976,GO:0001067,GO:0001130,GO:0001216,GO:0001217,GO:0003674,GO:0003676,GO:0003677,GO:0003690,GO:0003700,GO:0005488,GO:0005575,GO:0005622,GO:0005623,GO:0005737,GO:0006082,GO:0006139,GO:0006351,GO:0006355,GO:0006520,GO:0006525,GO:0006526,GO:0006725,GO:0006807,GO:0008150,GO:0008152,GO:0008652,GO:0009058,GO:0009059,GO:0009064,GO:0009084,GO:0009889,GO:0009890,GO:0009891,GO:0009892,GO:0009893,GO:…	NA	K
chromosome	LPCIIAFA_00156	arcD	100	168042	169448	1407	-	CDS	1	0.300605	0.00101322	FALSE	FALSE	nonessential	nonessential	[S] Predicted membrane protein	NA	NA	S
chromosome	LPCIIAFA_00157	argF	100	169572	170576	1005	-	CDS	1	-0.190521	0.0612896	FALSE	FALSE	nonessential	nonessential	[E] Ornithine carbamoyltransferase	GO:0000050,GO:0003674,GO:0003824,GO:0004585,GO:0005488,GO:0005575,GO:0005622,GO:0005623,GO:0005737,GO:0006082,GO:0006520,GO:0006525,GO:0006526,GO:0006527,GO:0006591,GO:0006807,GO:0008150,GO:0008152,GO:0008652,GO:0009056,GO:0009058,GO:0009063,GO:0009064,GO:0009065,GO:0009084,GO:0009987,GO:0016053,GO:0016054,GO:0016597,GO:0016740,GO:0016741,GO:0016743,GO:0019547,GO:0019627,GO:0019752,GO:0031406,GO:…	ko00220,ko01100,ko01110,ko01130,ko01230,map00220,map01100,map01110,map01130,map01230	E
chromosome	LPCIIAFA_00158	arcC	100	170656	171582	927	-	CDS	1	-0.068184	0.63468	FALSE	FALSE	nonessential	nonessential	[E] Carbamate kinase	GO:0000166,GO:0003674,GO:0003824,GO:0005488,GO:0005524,GO:0005575,GO:0005622,GO:0005623,GO:0005737,GO:0005829,GO:0006082,GO:0006520,GO:0006525,GO:0006527,GO:0006793,GO:0006796,GO:0006807,GO:0008144,GO:0008150,GO:0008152,GO:0008804,GO:0009056,GO:0009063,GO:0009064,GO:0009065,GO:0009987,GO:0016054,GO:0016301,GO:0016310,GO:0016740,GO:0016772,GO:0016774,GO:0017076,GO:0019546,GO:0019637,GO:0019752,GO:…	ko00220,ko00230,ko00910,ko01100,ko01120,ko01200,map00220,map00230,map00910,map01100,map01120,map01200	E
chromosome	LPCIIAFA_00159	arcA	100	171645	172865	1221	-	CDS	1	0.153625	0.524406	FALSE	FALSE	nonessential	nonessential	[E] Arginine deiminase	GO:0003674,GO:0003824,GO:0005575,GO:0005622,GO:0005623,GO:0005737,GO:0006082,GO:0006464,GO:0006520,GO:0006525,GO:0006527,GO:0006591,GO:0006807,GO:0008150,GO:0008152,GO:0008218,GO:0009056,GO:0009063,GO:0009064,GO:0009065,GO:0009987,GO:0016054,GO:0016787,GO:0016810,GO:0016813,GO:0016990,GO:0018101,GO:0018193,GO:0018195,GO:0019538,GO:0019547,GO:0019752,GO:0036211,GO:0043170,GO:0043412,GO:0043436,GO:…	ko00220,ko01100,ko01110,ko01130,map00220,map01100,map01110,map01130	E
chromosome	LPCIIAFA_00160	NA	101	173612	173788	177	+	CDS	1	-0.0558796	0.7477	FALSE	FALSE	nonessential	nonessential	NA	NA	NA	NA
chromosome	LPCIIAFA_00161	NA	102	173887	174534	648	+	CDS	1	-0.068443	0.530139	FALSE	FALSE	nonessential	nonessential	[D] ATPases involved in chromosome partitioning	NA	NA	D
chromosome	LPCIIAFA_00162	NA	102	174536	174904	369	+	CDS	1	0.0748933	0.674296	FALSE	FALSE	nonessential	nonessential	NA	NA	NA	NA
chromosome	LPCIIAFA_00163	NA	103	175506	177239	1734	-	CDS	1	-0.116207	0.370225	FALSE	FALSE	nonessential	nonessential	[NT] Methyl-accepting chemotaxis protein	NA	ko02020,ko02030,map02020,map02030	NT
chromosome	LPCIIAFA_00164	mglC	103	177291	178301	1011	-	CDS	1	0.036832	0.909564	FALSE	FALSE	nonessential	nonessential	[G] ABC-type glucose/galactose transport system, permease component	GO:0003674,GO:0005215,GO:0005354,GO:0005575,GO:0005623,GO:0005886,GO:0006810,GO:0006950,GO:0006974,GO:0008150,GO:0008643,GO:0008645,GO:0009987,GO:0015144,GO:0015145,GO:0015149,GO:0015592,GO:0015749,GO:0015757,GO:0015765,GO:0016020,GO:0016021,GO:0022857,GO:0031224,GO:0033554,GO:0034219,GO:0044425,GO:0044464,GO:0050896,GO:0051119,GO:0051179,GO:0051234,GO:0051716,GO:0055085,GO:0071702,GO:0071944,GO:…	ko02010,map02010	P
chromosome	LPCIIAFA_00165	mglA	103	178318	179793	1476	-	CDS	1	-0.149753	0.521148	FALSE	FALSE	nonessential	nonessential	[G] ABC-type sugar transport system, ATPase component	GO:0000166,GO:0003674,GO:0003824,GO:0005215,GO:0005354,GO:0005488,GO:0005524,GO:0005575,GO:0005623,GO:0005886,GO:0006810,GO:0006950,GO:0006974,GO:0008144,GO:0008150,GO:0008643,GO:0008645,GO:0009987,GO:0015144,GO:0015145,GO:0015149,GO:0015399,GO:0015405,GO:0015407,GO:0015592,GO:0015749,GO:0015757,GO:0015765,GO:0016020,GO:0016462,GO:0016787,GO:0016817,GO:0016818,GO:0016887,GO:0017076,GO:0017111,GO:…	ko02010,map02010	G
chromosome	LPCIIAFA_00166	mglB	103	179891	180877	987	-	CDS	1	0.00374356	0.988281	FALSE	FALSE	nonessential	nonessential	[G] ABC-type sugar transport system, periplasmic component	GO:0003674,GO:0005488,GO:0005575,GO:0005623,GO:0006810,GO:0006935,GO:0008150,GO:0008643,GO:0008645,GO:0009605,GO:0015749,GO:0015757,GO:0015765,GO:0030288,GO:0030313,GO:0031975,GO:0034219,GO:0040011,GO:0042221,GO:0042330,GO:0042597,GO:0043167,GO:0043169,GO:0044464,GO:0046872,GO:0050896,GO:0051179,GO:0051234,GO:0055085,GO:0071702,GO:1901264,GO:1901656	ko02010,ko02030,map02010,map02030	G
chromosome	LPCIIAFA_00167	lacZ	104	181112	184189	3078	-	CDS	1	-0.0320069	0.819	FALSE	FALSE	nonessential	nonessential	[G] Beta-galactosidase/beta-glucuronidase	GO:0000287,GO:0003674,GO:0003824,GO:0004553,GO:0004565,GO:0005488,GO:0005515,GO:0005575,GO:0005975,GO:0005984,GO:0005988,GO:0005990,GO:0008150,GO:0008152,GO:0009056,GO:0009311,GO:0009313,GO:0009341,GO:0009987,GO:0015925,GO:0016052,GO:0016787,GO:0016798,GO:0030246,GO:0031420,GO:0032991,GO:0042802,GO:0043167,GO:0043169,GO:0044237,GO:0044238,GO:0044248,GO:0044262,GO:0044275,GO:0046352,GO:0046872,GO:…	ko00052,ko00511,ko00600,ko01100,map00052,map00511,map00600,map01100	G
chromosome	LPCIIAFA_00168	galR	104	184408	185412	1005	-	CDS	1	-0.634309	0.586962	FALSE	FALSE	nonessential	nonessential	[K] Transcriptional regulators	NA	NA	K
chromosome	LPCIIAFA_00169	galE	105	185617	186630	1014	+	CDS	1	-0.0505829	0.90037	FALSE	FALSE	nonessential	nonessential	[M] UDP-glucose 4-epimerase	GO:0000166,GO:0000271,GO:0003674,GO:0003824,GO:0003978,GO:0005488,GO:0005515,GO:0005575,GO:0005622,GO:0005623,GO:0005737,GO:0005829,GO:0005975,GO:0005976,GO:0005996,GO:0006012,GO:0008150,GO:0008152,GO:0009056,GO:0009058,GO:0009059,GO:0009242,GO:0009987,GO:0016051,GO:0016052,GO:0016853,GO:0016854,GO:0016857,GO:0019318,GO:0019320,GO:0019388,GO:0033499,GO:0033692,GO:0034637,GO:0034645,GO:0036094,GO:…	ko00052,ko00520,ko01100,map00052,map00520,map01100	M
chromosome	LPCIIAFA_00170	galT	105	186738	187784	1047	+	CDS	1	0.298545	0.648249	FALSE	FALSE	nonessential	nonessential	[C] Galactose-1-phosphate uridylyltransferase	GO:0003674,GO:0003824,GO:0004335,GO:0005488,GO:0005506,GO:0005575,GO:0005622,GO:0005623,GO:0005737,GO:0005829,GO:0005975,GO:0005996,GO:0006012,GO:0006793,GO:0006796,GO:0008108,GO:0008150,GO:0008152,GO:0008198,GO:0008270,GO:0009056,GO:0009987,GO:0016052,GO:0016301,GO:0016310,GO:0016740,GO:0016772,GO:0016773,GO:0016779,GO:0019200,GO:0019318,GO:0019320,GO:0019388,GO:0033499,GO:0043167,GO:0043169,GO:…	ko00052,ko00520,ko01100,ko04917,map00052,map00520,map01100,map04917	C
chromosome	LPCIIAFA_00171	galK	105	187781	188929	1149	+	CDS	2	-0.0699146	0.947296	FALSE	FALSE	nonessential	nonessential	[G] Galactokinase	GO:0000166,GO:0003674,GO:0003824,GO:0004335,GO:0005488,GO:0005524,GO:0005534,GO:0005575,GO:0005622,GO:0005623,GO:0005737,GO:0005975,GO:0005996,GO:0006012,GO:0006793,GO:0006796,GO:0008144,GO:0008150,GO:0008152,GO:0009987,GO:0016301,GO:0016310,GO:0016740,GO:0016772,GO:0016773,GO:0017076,GO:0019200,GO:0019318,GO:0030246,GO:0030554,GO:0032553,GO:0032555,GO:0032559,GO:0035639,GO:0036094,GO:0043167,GO:…	ko00052,ko00520,ko01100,map00052,map00520,map01100	G
chromosome	LPCIIAFA_00172	galM	105	188994	189986	993	+	CDS	1	0.0346685	0.824356	FALSE	FALSE	nonessential	nonessential	[G] Galactose mutarotase and related enzymes	GO:0003674,GO:0003824,GO:0004034,GO:0005488,GO:0005575,GO:0005622,GO:0005623,GO:0005737,GO:0005975,GO:0005996,GO:0006006,GO:0006012,GO:0008150,GO:0008152,GO:0009056,GO:0016052,GO:0016853,GO:0016854,GO:0016857,GO:0019318,GO:0019320,GO:0019388,GO:0030246,GO:0033499,GO:0044238,GO:0044281,GO:0044282,GO:0044424,GO:0044464,GO:0046365,GO:0071704,GO:1901575	ko00010,ko00052,ko00520,ko01100,ko01110,ko01120,ko01130,map00010,map00052,map00520,map01100,map01110,map01120,map01130	G
chromosome	LPCIIAFA_00173	yghZ	105	190085	191095	1011	+	CDS	1	0.00212658	0.98728	FALSE	FALSE	nonessential	nonessential	[C] Predicted oxidoreductases (related to aryl-alcohol dehydrogenases)	NA	NA	C
chromosome	LPCIIAFA_00174	uppP	106	191288	192103	816	+	CDS	1	0.207002	0.0847238	FALSE	FALSE	nonessential	nonessential	[V] Uncharacterized bacitracin resistance protein	GO:0000270,GO:0003674,GO:0003824,GO:0005575,GO:0005623,GO:0005886,GO:0005887,GO:0006022,GO:0006023,GO:0006024,GO:0006793,GO:0006796,GO:0006807,GO:0008150,GO:0008152,GO:0008360,GO:0009058,GO:0009059,GO:0009252,GO:0009273,GO:0009987,GO:0016020,GO:0016021,GO:0016043,GO:0016311,GO:0016462,GO:0016787,GO:0016817,GO:0016818,GO:0022603,GO:0022604,GO:0030203,GO:0031224,GO:0031226,GO:0034645,GO:0042221,GO:…	ko00550,map00550	V
chromosome	LPCIIAFA_00175	chrR	107	192165	192830	666	-	CDS	1	0.154157	0.161379	FALSE	FALSE	nonessential	nonessential	[T] Anti-sigma factor	GO:0003674,GO:0003676,GO:0003677,GO:0005488,GO:0006139,GO:0006351,GO:0006355,GO:0006725,GO:0006807,GO:0008150,GO:0008152,GO:0009058,GO:0009059,GO:0009889,GO:0009987,GO:0010467,GO:0010468,GO:0010556,GO:0016070,GO:0018130,GO:0019219,GO:0019222,GO:0019438,GO:0031323,GO:0031326,GO:0032774,GO:0034641,GO:0034645,GO:0034654,GO:0043167,GO:0043169,GO:0043170,GO:0044237,GO:0044238,GO:0044249,GO:0044260,GO:…	NA	T
chromosome	LPCIIAFA_00176	rpoE	107	192823	193392	570	-	CDS	1	-0.680188	0.0608555	FALSE	FALSE	nonessential	nonessential	[K] DNA-directed RNA polymerase specialized sigma subunit,	GO:0000988,GO:0000990,GO:0003674,GO:0003676,GO:0003677,GO:0003700,GO:0005488,GO:0006139,GO:0006351,GO:0006352,GO:0006355,GO:0006725,GO:0006807,GO:0008150,GO:0008152,GO:0009058,GO:0009059,GO:0009889,GO:0009987,GO:0010467,GO:0010468,GO:0010556,GO:0016070,GO:0016987,GO:0018130,GO:0019219,GO:0019222,GO:0019438,GO:0031323,GO:0031326,GO:0032774,GO:0034641,GO:0034645,GO:0034654,GO:0043170,GO:0043254,GO:…	NA	K
chromosome	LPCIIAFA_00177	lonD	108	193526	194092	567	-	CDS	1	0.24476	0.0023895	FALSE	FALSE	nonessential	nonessential	[R] Uncharacterized protein, similar to the N-terminal	NA	ko04112,map04112	S
chromosome	LPCIIAFA_00178	argS	109	194406	196151	1746	+	CDS	1	-8.12717	2.50095e-60	TRUE	TRUE	uncertain	uncertain	[J] Arginyl-tRNA synthetase	GO:0000166,GO:0003674,GO:0003824,GO:0004812,GO:0004814,GO:0005488,GO:0005524,GO:0005575,GO:0005622,GO:0005623,GO:0005737,GO:0005829,GO:0006082,GO:0006139,GO:0006399,GO:0006412,GO:0006418,GO:0006420,GO:0006518,GO:0006520,GO:0006725,GO:0006807,GO:0008144,GO:0008150,GO:0008152,GO:0009058,GO:0009059,GO:0009987,GO:0010467,GO:0016070,GO:0016874,GO:0016875,GO:0017076,GO:0019538,GO:0019752,GO:0030554,GO:…	ko00970,map00970	J
chromosome	LPCIIAFA_00179	ftsN	109	196155	196994	840	+	CDS	1	-7.50178	2.83625e-122	TRUE	TRUE	essential	essential	[D] Cell division protein	GO:0000278,GO:0000281,GO:0000910,GO:0000917,GO:0003674,GO:0005488,GO:0005539,GO:0005575,GO:0005623,GO:0005886,GO:0005887,GO:0007049,GO:0008150,GO:0009987,GO:0016020,GO:0016021,GO:0016043,GO:0022402,GO:0022607,GO:0030428,GO:0031224,GO:0031226,GO:0032506,GO:0042834,GO:0044085,GO:0044425,GO:0044459,GO:0044464,GO:0051301,GO:0061640,GO:0071840,GO:0071944,GO:0090529,GO:0097367,GO:1902410,GO:1903047	NA	D
chromosome	LPCIIAFA_00180	hslV	110	197181	197714	534	+	CDS	1	-0.275607	0.0348363	FALSE	FALSE	nonessential/internal promoter	nonessential/internal promoter	[O] ATP-dependent protease HslVU (ClpYQ), peptidase subunit	GO:0000166,GO:0000287,GO:0000502,GO:0003674,GO:0003824,GO:0004175,GO:0004298,GO:0005488,GO:0005515,GO:0005524,GO:0005575,GO:0005622,GO:0005623,GO:0005737,GO:0005829,GO:0005839,GO:0006508,GO:0006807,GO:0006950,GO:0008144,GO:0008150,GO:0008152,GO:0008233,GO:0008236,GO:0009056,GO:0009057,GO:0009266,GO:0009376,GO:0009408,GO:0009628,GO:0009987,GO:0016043,GO:0016787,GO:0017076,GO:0017171,GO:0019538,GO:…	NA	O
chromosome	LPCIIAFA_00181	hslU	110	197807	199135	1329	+	CDS	1	-5.68394	1.6223e-20	TRUE	TRUE	essential	essential	[O] ATP-dependent protease HslVU (ClpYQ), ATPase subunit	GO:0000166,GO:0000287,GO:0000502,GO:0003674,GO:0003824,GO:0005488,GO:0005515,GO:0005524,GO:0005575,GO:0005622,GO:0005623,GO:0005737,GO:0005829,GO:0006508,GO:0006807,GO:0006950,GO:0008144,GO:0008150,GO:0008152,GO:0008233,GO:0009266,GO:0009376,GO:0009408,GO:0009628,GO:0009987,GO:0016043,GO:0016462,GO:0016787,GO:0016817,GO:0016818,GO:0016887,GO:0017076,GO:0017111,GO:0019538,GO:0019904,GO:0022607,GO:…	NA	O
chromosome	LPCIIAFA_00182	stp_1	111	199224	200648	1425	-	CDS	1	-0.205721	0.0478638	FALSE	FALSE	nonessential	nonessential	[GEPR] Permeases of the major facilitator superfamily	NA	NA	EGP
chromosome	LPCIIAFA_00183	nodD2	112	200817	201728	912	+	CDS	1	-0.66756	2.29133e-12	FALSE	FALSE	nonessential	nonessential	[K] Transcriptional regulator	NA	NA	K
chromosome	LPCIIAFA_00184	nirB	113	202033	204579	2547	+	CDS	1	0.0663741	0.793028	FALSE	FALSE	nonessential	nonessential	[C] NAD(P)H-nitrite reductase	GO:0000166,GO:0003674,GO:0003824,GO:0005488,GO:0005575,GO:0005623,GO:0006082,GO:0006091,GO:0006807,GO:0008150,GO:0008152,GO:0008942,GO:0009061,GO:0009344,GO:0009987,GO:0015980,GO:0016491,GO:0016661,GO:0020037,GO:0032991,GO:0036094,GO:0042126,GO:0042128,GO:0043167,GO:0043168,GO:0043169,GO:0043436,GO:0044237,GO:0044281,GO:0044464,GO:0045333,GO:0046857,GO:0046872,GO:0046906,GO:0048037,GO:0050660,GO:…	ko00910,ko01120,map00910,map01120	C
chromosome	LPCIIAFA_00185	NA	113	204576	204689	114	+	CDS	1	0.0268562	0.900575	FALSE	FALSE	nonessential	nonessential	[PR] Ferredoxin subunits of nitrite reductase and	NA	NA	NA
chromosome	LPCIIAFA_00186	nirD	113	204686	205003	318	+	CDS	1	0.116225	0.16502	FALSE	FALSE	nonessential	nonessential	[PR] Ferredoxin subunits of nitrite reductase and	GO:0003674,GO:0003824,GO:0005488,GO:0005575,GO:0005622,GO:0005623,GO:0005737,GO:0006082,GO:0006091,GO:0006807,GO:0008150,GO:0008152,GO:0008942,GO:0009061,GO:0009344,GO:0009987,GO:0015980,GO:0016491,GO:0016661,GO:0032991,GO:0042126,GO:0042128,GO:0043436,GO:0044237,GO:0044281,GO:0044424,GO:0044464,GO:0045333,GO:0046857,GO:0048037,GO:0051536,GO:0051537,GO:0051540,GO:0055114,GO:0071704,GO:0071941,GO:…	ko00360,ko00910,ko01120,ko01220,map00360,map00910,map01120,map01220	P
chromosome	LPCIIAFA_00187	nirC	113	205055	205867	813	+	CDS	1	0.196679	0.00737473	FALSE	FALSE	nonessential	nonessential	[P] Formate/nitrite family of transporters	GO:0003674,GO:0005215,GO:0005575,GO:0005623,GO:0005886,GO:0005887,GO:0006082,GO:0006807,GO:0006810,GO:0008150,GO:0008152,GO:0009987,GO:0016020,GO:0016021,GO:0022857,GO:0031224,GO:0031226,GO:0042126,GO:0042128,GO:0043436,GO:0044237,GO:0044281,GO:0044425,GO:0044459,GO:0044464,GO:0051179,GO:0051234,GO:0055085,GO:0071704,GO:0071941,GO:0071944,GO:2001057	NA	P
chromosome	LPCIIAFA_00188	cysG	113	205880	207286	1407	+	CDS	2	-3.31836	0.250582	TRUE	FALSE	nonessential	nonessential	[H] Uroporphyrinogen-III methylase	GO:0000166,GO:0003674,GO:0003824,GO:0004325,GO:0004851,GO:0005488,GO:0006725,GO:0006766,GO:0006767,GO:0006778,GO:0006779,GO:0006783,GO:0006807,GO:0008150,GO:0008152,GO:0008168,GO:0008169,GO:0008757,GO:0009058,GO:0009110,GO:0009235,GO:0009236,GO:0009987,GO:0016491,GO:0016627,GO:0016628,GO:0016740,GO:0016741,GO:0016829,GO:0017144,GO:0018130,GO:0019354,GO:0019438,GO:0032259,GO:0033013,GO:0033014,GO:…	ko00860,ko01100,ko01110,ko01120,map00860,map01100,map01110,map01120	H
chromosome	LPCIIAFA_00189	mgtE	114	207419	208843	1425	+	CDS	1	0.143113	0.0726419	FALSE	FALSE	nonessential	nonessential	[P] Mg/Co/Ni transporter MgtE (contains CBS domain)	NA	NA	P
chromosome	LPCIIAFA_00190	NA	115	208901	210754	1854	-	CDS	1	0.244567	0.323779	FALSE	FALSE	nonessential	nonessential	[NT] Methyl-accepting chemotaxis protein	NA	ko02020,ko02030,ko05111,map02020,map02030,map05111	NT
chromosome	LPCIIAFA_00191	rraA	116	210901	211386	486	+	CDS	1	0.0809224	0.398458	FALSE	FALSE	nonessential	nonessential	[H] Demethylmenaquinone methyltransferase	GO:0003674,GO:0003824,GO:0004857,GO:0005488,GO:0005575,GO:0005622,GO:0005623,GO:0005737,GO:0005829,GO:0008150,GO:0008428,GO:0008948,GO:0009892,GO:0009894,GO:0009895,GO:0010605,GO:0016829,GO:0016830,GO:0016831,GO:0016833,GO:0019219,GO:0019222,GO:0030234,GO:0031323,GO:0031324,GO:0031329,GO:0031330,GO:0032069,GO:0032074,GO:0043086,GO:0043167,GO:0043169,GO:0044092,GO:0044424,GO:0044444,GO:0044464,GO:…	NA	H
chromosome	LPCIIAFA_00192	yhhQ	117	211657	212331	675	-	CDS	1	-0.195686	0.417015	FALSE	FALSE	nonessential	nonessential	[S] Uncharacterized conserved protein	GO:0005575,GO:0005623,GO:0005886,GO:0006139,GO:0006725,GO:0006807,GO:0006810,GO:0008150,GO:0008152,GO:0008616,GO:0009058,GO:0009116,GO:0009119,GO:0009163,GO:0009987,GO:0016020,GO:0016021,GO:0018130,GO:0019438,GO:0031224,GO:0034404,GO:0034641,GO:0034654,GO:0042455,GO:0043094,GO:0043174,GO:0044237,GO:0044238,GO:0044249,GO:0044271,GO:0044281,GO:0044283,GO:0044425,GO:0044464,GO:0046116,GO:0046483,GO:…	NA	U
chromosome	LPCIIAFA_00193	NA	118	212458	212745	288	-	CDS	1	0.16377	0.843246	FALSE	FALSE	nonessential	nonessential	NA	NA	NA	S
chromosome	LPCIIAFA_00194	ydiU	118	212756	214183	1428	-	CDS	1	-0.436408	0.027799	FALSE	FALSE	nonessential	nonessential	[S] Uncharacterized conserved protein	NA	NA	S
chromosome	LPCIIAFA_00195	cc4	119	214287	214586	300	+	CDS	1	-0.268321	0.0540844	FALSE	FALSE	nonessential	nonessential	[C] Cytochrome c553	NA	ko00920,ko01120,map00920,map01120	C
chromosome	LPCIIAFA_00196	recQ	120	214675	216510	1836	-	CDS	1	-0.111652	0.0816687	FALSE	FALSE	nonessential	nonessential	[L] Superfamily II DNA helicase	GO:0000166,GO:0003674,GO:0003676,GO:0003677,GO:0003678,GO:0003824,GO:0004003,GO:0004386,GO:0005488,GO:0005524,GO:0005575,GO:0005622,GO:0005623,GO:0005657,GO:0005694,GO:0005737,GO:0006139,GO:0006259,GO:0006260,GO:0006281,GO:0006310,GO:0006725,GO:0006807,GO:0006950,GO:0006974,GO:0006996,GO:0007154,GO:0008026,GO:0008094,GO:0008144,GO:0008150,GO:0008152,GO:0008270,GO:0009058,GO:0009059,GO:0009295,GO:…	ko03018,map03018	L
chromosome	LPCIIAFA_00197	yigI	121	216653	217108	456	+	CDS	1	0.0305087	0.874081	FALSE	FALSE	nonessential	nonessential	[Q] Uncharacterized protein, possibly involved in aromatic	GO:0005575,GO:0005622,GO:0005623,GO:0005737,GO:0005829,GO:0044424,GO:0044444,GO:0044464	NA	Q
chromosome	LPCIIAFA_00198	NA	122	217233	217760	528	+	CDS	1	0.0454762	0.749024	FALSE	FALSE	nonessential	nonessential	NA	NA	NA	NA
chromosome	LPCIIAFA_00199	NA	123	218077	218153	77	-	tRNA	NA	NA	NA	FALSE	NA	uncertain	uncertain	NA	NA	NA	NA
chromosome	LPCIIAFA_00200	yiiM	124	218309	219013	705	-	CDS	1	0.353541	0.54814	FALSE	FALSE	nonessential	nonessential	[S] Uncharacterized protein conserved in bacteria	GO:0003674,GO:0003824,GO:0005488,GO:0005575,GO:0005622,GO:0005623,GO:0005737,GO:0005829,GO:0008144,GO:0008150,GO:0008152,GO:0009056,GO:0009404,GO:0009407,GO:0009636,GO:0009987,GO:0019748,GO:0019842,GO:0030151,GO:0030170,GO:0036094,GO:0042221,GO:0043167,GO:0043168,GO:0043169,GO:0044237,GO:0044248,GO:0044424,GO:0044444,GO:0044464,GO:0046872,GO:0046914,GO:0048037,GO:0050662,GO:0050896,GO:0070279,GO:…	NA	S
chromosome	LPCIIAFA_00201	potI	124	219063	219905	843	-	CDS	1	0.10018	0.27431	FALSE	FALSE	nonessential	nonessential	[E] ABC-type spermidine/putrescine transport system, permease component	GO:0005575,GO:0005623,GO:0005886,GO:0006810,GO:0006811,GO:0006812,GO:0008150,GO:0015695,GO:0015696,GO:0015846,GO:0015847,GO:0016020,GO:0016021,GO:0031224,GO:0032991,GO:0043190,GO:0044425,GO:0044459,GO:0044464,GO:0051179,GO:0051234,GO:0055085,GO:0071702,GO:0071705,GO:0071944,GO:0098533,GO:0098796,GO:0098797,GO:1902494,GO:1902495,GO:1904949,GO:1990351	ko02010,map02010	P
chromosome	LPCIIAFA_00202	potH	124	219982	220887	906	-	CDS	1	-0.897825	0.68194	FALSE	FALSE	nonessential	nonessential	[E] ABC-type spermidine/putrescine transport system, permease component	GO:0005575,GO:0005623,GO:0005886,GO:0005887,GO:0006810,GO:0006811,GO:0006812,GO:0008150,GO:0015695,GO:0015696,GO:0015846,GO:0015847,GO:0016020,GO:0016021,GO:0031224,GO:0031226,GO:0032991,GO:0043190,GO:0044425,GO:0044459,GO:0044464,GO:0051179,GO:0051234,GO:0055085,GO:0071702,GO:0071705,GO:0071944,GO:0098533,GO:0098796,GO:0098797,GO:1902494,GO:1902495,GO:1904949,GO:1990351	ko02010,map02010	P
chromosome	LPCIIAFA_00203	potG	124	220884	222038	1155	-	CDS	1	0.187755	0.038626	FALSE	FALSE	nonessential	nonessential	[E] ABC-type spermidine/putrescine transport systems, ATPase components	GO:0000166,GO:0003674,GO:0003824,GO:0005215,GO:0005488,GO:0005524,GO:0005575,GO:0005623,GO:0005886,GO:0006810,GO:0006811,GO:0006812,GO:0008144,GO:0008150,GO:0015203,GO:0015399,GO:0015405,GO:0015417,GO:0015695,GO:0015696,GO:0015846,GO:0015847,GO:0016020,GO:0016021,GO:0016462,GO:0016787,GO:0016817,GO:0016818,GO:0016887,GO:0017076,GO:0017111,GO:0022804,GO:0022857,GO:0030554,GO:0031224,GO:0032553,GO:…	ko02010,ko02024,map02010,map02024	P
chromosome	LPCIIAFA_00204	potF	124	222114	223193	1080	-	CDS	1	-0.0734765	0.748617	FALSE	FALSE	nonessential	nonessential	[E] Spermidine/putrescine-binding periplasmic protein	GO:0003674,GO:0005488,GO:0005575,GO:0005623,GO:0006810,GO:0006811,GO:0006812,GO:0008150,GO:0015695,GO:0015696,GO:0015846,GO:0015847,GO:0019808,GO:0019810,GO:0030288,GO:0030313,GO:0031975,GO:0042597,GO:0043167,GO:0043169,GO:0044464,GO:0051179,GO:0051234,GO:0070405,GO:0071702,GO:0071705	ko02010,map02010	P
chromosome	LPCIIAFA_00205	potF	124	223316	224413	1098	-	CDS	1	-0.394238	0.00128072	FALSE	FALSE	nonessential	nonessential	[E] Spermidine/putrescine-binding periplasmic protein	GO:0003674,GO:0005488,GO:0005575,GO:0005623,GO:0006810,GO:0006811,GO:0006812,GO:0008150,GO:0015695,GO:0015696,GO:0015846,GO:0015847,GO:0019808,GO:0019810,GO:0030288,GO:0030313,GO:0031975,GO:0042597,GO:0043167,GO:0043169,GO:0044464,GO:0051179,GO:0051234,GO:0070405,GO:0071702,GO:0071705	ko02010,map02010	P
chromosome	LPCIIAFA_00206	spuC	124	224468	225829	1362	-	CDS	1	0.140457	0.113025	FALSE	FALSE	nonessential	nonessential	[H] Adenosylmethionine-8-amino-7-oxononanoate aminotransferase	GO:0003674,GO:0003824,GO:0005488,GO:0005975,GO:0006066,GO:0006071,GO:0008144,GO:0008150,GO:0008152,GO:0008483,GO:0009987,GO:0016740,GO:0016769,GO:0019400,GO:0019751,GO:0019842,GO:0030170,GO:0036094,GO:0043167,GO:0043168,GO:0044237,GO:0044238,GO:0044262,GO:0044281,GO:0048037,GO:0050662,GO:0070279,GO:0071704,GO:0097159,GO:1901363,GO:1901615	ko00330,ko01100,map00330,map01100	E
chromosome	LPCIIAFA_00207	glnA1	124	226005	227336	1332	-	CDS	1	-0.0313678	0.805896	FALSE	FALSE	nonessential	nonessential	[E] Glutamine synthetase	NA	ko00220,ko00250,ko00330,ko00630,ko00910,ko01100,ko01120,ko01230,ko02020,ko04217,ko04724,ko04727,map00220,map00250,map00330,map00630,map00910,map01100,map01120,map01230,map02020,map04217,map04724,map04727	E
chromosome	LPCIIAFA_00208	dksA1	125	227817	228191	375	+	CDS	1	-0.109639	0.32219	FALSE	FALSE	nonessential	nonessential	[T] DnaK suppressor protein	NA	ko02026,map02026	T
chromosome	LPCIIAFA_00209	NA	126	228366	229223	858	+	CDS	0	NA	NA	FALSE	NA	uncertain	uncertain	NA	NA	NA	ET
chromosome	LPCIIAFA_00210	NA	126	229277	229723	447	+	CDS	0	NA	NA	FALSE	NA	uncertain	uncertain	[S] Predicted membrane protein	NA	NA	S
chromosome	LPCIIAFA_00211	creA	126	229745	230224	480	+	CDS	1	-0.078025	0.845268	FALSE	FALSE	nonessential	nonessential	[S] Uncharacterized protein conserved in bacteria	GO:0005575,GO:0005622,GO:0005623,GO:0005737,GO:0005829,GO:0044424,GO:0044444,GO:0044464	NA	S
chromosome	LPCIIAFA_00212	ldhA	127	230302	231291	990	+	CDS	1	0.255679	0.0607245	FALSE	FALSE	nonessential	nonessential	[CHR] Lactate dehydrogenase and related dehydrogenases	GO:0000166,GO:0003674,GO:0003824,GO:0004457,GO:0005488,GO:0005575,GO:0005622,GO:0005623,GO:0005737,GO:0005829,GO:0005975,GO:0005996,GO:0006006,GO:0006066,GO:0006067,GO:0006082,GO:0006083,GO:0006089,GO:0006090,GO:0006091,GO:0006103,GO:0006105,GO:0006113,GO:0006139,GO:0006163,GO:0006725,GO:0006732,GO:0006733,GO:0006753,GO:0006793,GO:0006796,GO:0006807,GO:0006950,GO:0008150,GO:0008152,GO:0008720,GO:…	ko00620,ko01120,map00620,map01120	C
chromosome	LPCIIAFA_00213	yegD	128	231398	232759	1362	+	CDS	0	NA	NA	FALSE	NA	uncertain	uncertain	NA	GO:0000166,GO:0003674,GO:0005488,GO:0005524,GO:0008144,GO:0017076,GO:0030554,GO:0032553,GO:0032555,GO:0032559,GO:0035639,GO:0036094,GO:0043167,GO:0043168,GO:0097159,GO:0097367,GO:1901265,GO:1901363	NA	O
chromosome	LPCIIAFA_00214	hslJ	129	232937	233356	420	+	CDS	1	0.139215	0.107857	FALSE	FALSE	nonessential	nonessential	[O] Heat shock protein	GO:0006950,GO:0008150,GO:0009266,GO:0009408,GO:0009628,GO:0050896	NA	O
chromosome	LPCIIAFA_00215	NA	130	233454	234284	831	+	CDS	1	0.0646593	0.832946	FALSE	FALSE	nonessential	nonessential	[T] Predicted signal transduction protein	NA	NA	T
chromosome	LPCIIAFA_00216	malZ	130	234290	236119	1830	+	CDS	1	0.00121823	0.996343	FALSE	FALSE	nonessential	nonessential	[G] Glycosidases	GO:0000023,GO:0000272,GO:0003674,GO:0003824,GO:0004553,GO:0004558,GO:0005575,GO:0005622,GO:0005623,GO:0005737,GO:0005975,GO:0005976,GO:0005984,GO:0006073,GO:0008150,GO:0008152,GO:0009056,GO:0009057,GO:0009251,GO:0009311,GO:0009313,GO:0009987,GO:0015926,GO:0016052,GO:0016787,GO:0016798,GO:0030978,GO:0030980,GO:0032450,GO:0043170,GO:0044042,GO:0044237,GO:0044238,GO:0044247,GO:0044248,GO:0044260,GO:…	ko00052,ko00500,ko01100,ko04973,map00052,map00500,map01100,map04973	G
chromosome	LPCIIAFA_00217	pseB	131	236342	237346	1005	+	CDS	0	NA	NA	FALSE	NA	uncertain	uncertain	[MG] Predicted nucleoside-diphosphate sugar epimerases	GO:0000166,GO:0003674,GO:0003824,GO:0005488,GO:0016829,GO:0036094,GO:0097159,GO:1901265,GO:1901363	ko00520,map00520	M
chromosome	LPCIIAFA_00218	pseC	131	237343	238476	1134	+	CDS	1	0.164324	0.18623	FALSE	FALSE	nonessential	nonessential	[M] Predicted pyridoxal phosphate-dependent enzyme apparently involved	GO:0000271,GO:0003674,GO:0003824,GO:0005975,GO:0005976,GO:0006629,GO:0006643,GO:0006644,GO:0006664,GO:0006793,GO:0006796,GO:0008150,GO:0008152,GO:0008483,GO:0008610,GO:0008653,GO:0008654,GO:0009058,GO:0009059,GO:0009103,GO:0009245,GO:0009247,GO:0009311,GO:0009312,GO:0009987,GO:0016051,GO:0016740,GO:0016769,GO:0019637,GO:0033692,GO:0034637,GO:0034645,GO:0042221,GO:0043170,GO:0044237,GO:0044238,GO:…	ko00520,ko01503,ko02020,map00520,map01503,map02020	E
chromosome	LPCIIAFA_00219	NA	132	238589	239356	768	-	CDS	1	0.075959	0.632364	FALSE	FALSE	nonessential	nonessential	[M] Predicted sugar nucleotidyltransferases	NA	ko00562,map00562	M
chromosome	LPCIIAFA_00220	NA	132	239363	239992	630	-	CDS	1	0.283932	0.00890023	FALSE	FALSE	nonessential	nonessential	[R] Predicted glutamine amidotransferases	NA	NA	S
chromosome	LPCIIAFA_00221	NA	132	239998	242394	2397	-	CDS	1	-0.00677221	0.972916	FALSE	FALSE	nonessential	nonessential	[G] Phosphoenolpyruvate synthase/pyruvate phosphate dikinase	NA	ko00620,ko00680,ko00720,ko01100,ko01120,ko01200,map00620,map00680,map00720,map01100,map01120,map01200	G
chromosome	LPCIIAFA_00222	NA	132	242391	243113	723	-	CDS	1	0.293451	0.271388	FALSE	FALSE	nonessential	nonessential	NA	NA	ko00230,ko00670,ko00970,ko01100,ko01110,ko01130,map00230,map00670,map00970,map01100,map01110,map01130	J
chromosome	LPCIIAFA_00223	NA	132	243110	243685	576	-	CDS	1	0.343599	0.0625893	FALSE	FALSE	nonessential	nonessential	NA	NA	NA	NA
chromosome	LPCIIAFA_00224	NA	133	244244	245200	957	-	CDS	1	0.187742	0.354977	FALSE	FALSE	nonessential	nonessential	NA	NA	NA	NA
chromosome	LPCIIAFA_00225	NA	134	245294	247189	1896	-	CDS	1	0.0161827	0.932497	FALSE	FALSE	nonessential	nonessential	NA	NA	NA	M
chromosome	LPCIIAFA_00226	NA	135	247309	248388	1080	-	CDS	1	0.222652	0.0702876	FALSE	FALSE	nonessential	nonessential	[QR] SAM-dependent methyltransferases	NA	NA	Q
chromosome	LPCIIAFA_00227	NA	136	248501	249280	780	-	CDS	1	0.0393612	0.882329	FALSE	FALSE	nonessential	nonessential	[V] Cephalosporin hydroxylase	GO:0003674,GO:0003824,GO:0005575,GO:0005623,GO:0005886,GO:0006022,GO:0006023,GO:0006024,GO:0006029,GO:0006082,GO:0006629,GO:0006790,GO:0006807,GO:0008150,GO:0008152,GO:0008168,GO:0008610,GO:0009058,GO:0009059,GO:0009100,GO:0009101,GO:0009273,GO:0009987,GO:0016020,GO:0016043,GO:0016740,GO:0016741,GO:0019538,GO:0022607,GO:0030166,GO:0030203,GO:0030204,GO:0030206,GO:0032259,GO:0034645,GO:0042546,GO:…	NA	V
chromosome	LPCIIAFA_00228	rfbE	136	249300	250406	1107	-	CDS	1	0.111265	0.592316	FALSE	FALSE	nonessential	nonessential	[M] Predicted pyridoxal phosphate-dependent enzyme apparently involved	NA	ko00520,map00520	E
chromosome	LPCIIAFA_00229	tpm	136	250403	251626	1224	-	CDS	1	0.0339932	0.795846	FALSE	FALSE	nonessential	nonessential	NA	GO:0003674,GO:0003824,GO:0005575,GO:0005622,GO:0005623,GO:0005737,GO:0008119,GO:0008150,GO:0008152,GO:0008168,GO:0008172,GO:0008757,GO:0010035,GO:0010038,GO:0016740,GO:0016741,GO:0032259,GO:0042221,GO:0044424,GO:0044464,GO:0050896	ko00523,ko00983,ko01055,ko01130,map00523,map00983,map01055,map01130	Q
chromosome	LPCIIAFA_00230	rfbC	136	251623	252186	564	-	CDS	1	0.273084	0.244504	FALSE	FALSE	nonessential	nonessential	[M] dTDP-4-dehydrorhamnose 3,5-epimerase and related enzymes	NA	ko00521,ko00523,ko01130,map00521,map00523,map01130	M
chromosome	LPCIIAFA_00231	rfbG	136	252183	253286	1104	-	CDS	1	-0.170879	0.0721356	FALSE	FALSE	nonessential	nonessential	[MG] Nucleoside-diphosphate-sugar epimerases	GO:0000271,GO:0003674,GO:0003824,GO:0005975,GO:0005976,GO:0006629,GO:0008150,GO:0008152,GO:0008610,GO:0008653,GO:0009058,GO:0009059,GO:0009103,GO:0009243,GO:0009987,GO:0016051,GO:0016829,GO:0016835,GO:0016836,GO:0033692,GO:0034637,GO:0034645,GO:0043170,GO:0044237,GO:0044238,GO:0044249,GO:0044255,GO:0044260,GO:0044262,GO:0044264,GO:0046402,GO:0047733,GO:0071704,GO:1901135,GO:1901137,GO:1901576,GO:…	ko00520,map00520	M
chromosome	LPCIIAFA_00232	rfbF	136	253247	254020	774	-	CDS	2	-0.026837	0.442372	FALSE	FALSE	nonessential	nonessential	[MJ] Nucleoside-diphosphate-sugar pyrophosphorylase involved in lipopolysaccharide biosynthesis/translation	GO:0000166,GO:0000271,GO:0003674,GO:0003824,GO:0005488,GO:0005975,GO:0005976,GO:0006629,GO:0008150,GO:0008152,GO:0008610,GO:0008653,GO:0009058,GO:0009059,GO:0009103,GO:0009243,GO:0009987,GO:0016051,GO:0016740,GO:0016772,GO:0016779,GO:0033692,GO:0034637,GO:0034645,GO:0036094,GO:0043167,GO:0043169,GO:0043170,GO:0044237,GO:0044238,GO:0044249,GO:0044255,GO:0044260,GO:0044262,GO:0044264,GO:0046402,GO:…	ko00500,ko00520,ko01100,map00500,map00520,map01100	JM
chromosome	LPCIIAFA_00233	NA	136	254062	254895	834	-	CDS	1	0.104739	0.116323	FALSE	FALSE	nonessential	nonessential	[M] Glycosyltransferases involved in cell wall biogenesis	NA	NA	M
chromosome	LPCIIAFA_00234	wbpA	136	254919	256073	1155	-	CDS	1	-0.119618	0.774268	FALSE	FALSE	nonessential	nonessential	[M] UDP-N-acetyl-D-mannosaminuronate dehydrogenase	NA	ko00520,map00520	M
chromosome	LPCIIAFA_00235	NA	136	256257	257393	1137	-	CDS	1	1.58543	0.267207	FALSE	FALSE	nonessential	nonessential	[M] Glycosyltransferase	NA	NA	M
chromosome	LPCIIAFA_00236	rfaI	137	258607	259707	1101	-	CDS	1	-0.139737	0.747347	FALSE	FALSE	nonessential	nonessential	[M] Lipopolysaccharide biosynthesis proteins, LPS:glycosyltransferases	GO:0000271,GO:0003674,GO:0003824,GO:0005975,GO:0005976,GO:0006629,GO:0008150,GO:0008152,GO:0008194,GO:0008378,GO:0008610,GO:0008653,GO:0008918,GO:0009058,GO:0009059,GO:0009103,GO:0009244,GO:0009311,GO:0009312,GO:0009987,GO:0016051,GO:0016740,GO:0016757,GO:0016758,GO:0033692,GO:0034637,GO:0034645,GO:0035250,GO:0035251,GO:0043170,GO:0044237,GO:0044238,GO:0044249,GO:0044255,GO:0044260,GO:0044262,GO:…	ko00540,ko01100,map00540,map01100	M
chromosome	LPCIIAFA_00237	wbtK	137	259744	260688	945	-	CDS	1	0.0787255	0.589526	FALSE	FALSE	nonessential	nonessential	[M] Glycosyltransferases involved in cell wall biogenesis	GO:0003674,GO:0003824,GO:0005575,GO:0005618,GO:0005623,GO:0005886,GO:0016020,GO:0016740,GO:0016757,GO:0030312,GO:0044464,GO:0071944	NA	M
chromosome	LPCIIAFA_00238	luxC	138	260859	262046	1188	-	CDS	1	0.181846	0.374855	FALSE	FALSE	uncertain	uncertain	NA	NA	ko02020,ko02024,map02020,map02024	C
chromosome	LPCIIAFA_00239	luxE	138	262043	263101	1059	-	CDS	1	0.0893126	0.44828	FALSE	FALSE	uncertain	uncertain	NA	NA	ko02020,ko02024,map02020,map02024	H
chromosome	LPCIIAFA_00240	menE	138	263101	264471	1371	-	CDS	1	-0.0195253	0.893883	FALSE	FALSE	uncertain	uncertain	[IQ] Acyl-CoA synthetases (AMP-forming)/AMP-acid ligases II	NA	ko00061,ko00071,ko01100,ko01212,ko02024,ko03320,ko04146,ko04216,ko04714,ko04920,map00061,map00071,map01100,map01212,map02024,map03320,map04146,map04216,map04714,map04920	IQ
chromosome	LPCIIAFA_00241	NA	138	264471	265220	750	-	CDS	1	-0.642558	2.6906e-12	FALSE	FALSE	uncertain	uncertain	[IQR] Dehydrogenases with different specificities (related to	NA	ko00061,ko00333,ko00780,ko01040,ko01100,ko01130,ko01212,map00061,map00333,map00780,map01040,map01100,map01130,map01212	IQ
chromosome	LPCIIAFA_00242	NA	138	265220	265453	234	-	CDS	0	NA	NA	FALSE	NA	uncertain	uncertain	NA	NA	ko00020,ko00630,ko01100,ko01110,ko01120,ko01130,ko01200,ko01210,ko01230,map00020,map00630,map01100,map01110,map01120,map01130,map01200,map01210,map01230	IQ
chromosome	LPCIIAFA_00243	flmH	138	265450	265974	525	-	CDS	1	0.0999621	0.264483	FALSE	FALSE	nonessential	nonessential	NA	NA	ko00330,ko01100,ko04216,map00330,map01100,map04216	J
chromosome	LPCIIAFA_00244	neuA	139	266151	266846	696	+	CDS	1	0.0559972	0.58302	FALSE	FALSE	uncertain/others	uncertain	[M] CMP-N-acetylneuraminic acid synthetase	GO:0000271,GO:0003674,GO:0003824,GO:0005488,GO:0005575,GO:0005622,GO:0005623,GO:0005737,GO:0005975,GO:0005976,GO:0006629,GO:0008150,GO:0008152,GO:0008610,GO:0008653,GO:0008781,GO:0009058,GO:0009059,GO:0009103,GO:0009987,GO:0016051,GO:0016740,GO:0016772,GO:0016779,GO:0033692,GO:0034637,GO:0034645,GO:0043167,GO:0043169,GO:0043170,GO:0044237,GO:0044238,GO:0044249,GO:0044255,GO:0044260,GO:0044262,GO:…	ko00520,ko01100,map00520,map01100	M
chromosome	LPCIIAFA_00245	pseG	139	266836	268092	1257	+	CDS	1	-0.0188924	0.9394	FALSE	FALSE	nonessential/internal promoter	nonessential/internal promoter	[M] Spore coat polysaccharide biosynthesis protein, predicted	NA	ko00520,map00520	M
chromosome	LPCIIAFA_00246	neuB	139	268099	269145	1047	+	CDS	1	-3.99041	1.14712e-219	TRUE	TRUE	essential	essential	[M] Sialic acid synthase	NA	ko00520,ko01100,map00520,map01100	M
chromosome	LPCIIAFA_00247	NA	139	269138	270433	1296	+	CDS	1	0.144668	0.0493621	FALSE	FALSE	nonessential	nonessential	[S] Uncharacterized protein conserved in bacteria	NA	NA	S
chromosome	LPCIIAFA_00248	NA	139	270430	270690	261	+	CDS	1	-0.176229	0.408077	FALSE	FALSE	nonessential	nonessential	NA	NA	NA	NA
chromosome	LPCIIAFA_00249	NA	139	270690	271436	747	+	CDS	1	0.298407	0.0106695	FALSE	FALSE	nonessential	nonessential	NA	NA	ko00523,ko01130,map00523,map01130	M
chromosome	LPCIIAFA_00250	NA	140	271418	272779	1362	-	CDS	1	0.0979645	0.269529	FALSE	FALSE	nonessential	nonessential	[R] Uncharacterized protein conserved in bacteria with	GO:0003674,GO:0005488,GO:0005975,GO:0008150,GO:0008152,GO:0043167,GO:0043169,GO:0044238,GO:0046872,GO:0071704	NA	S
chromosome	LPCIIAFA_00251	NA	140	272776	273180	405	-	CDS	1	-1.30399	2.92153e-56	FALSE	FALSE	nonessential	nonessential	NA	NA	ko00280,ko00630,ko00640,ko00720,ko01100,ko01120,ko01200,map00280,map00630,map00640,map00720,map01100,map01120,map01200	E
chromosome	LPCIIAFA_00252	aacC	140	273170	273934	765	-	CDS	1	-1.85624	1.27232e-60	FALSE	FALSE	nonessential	nonessential	[V] Aminoglycoside N3'-acetyltransferase	NA	NA	V
chromosome	LPCIIAFA_00253	NA	140	273931	274155	225	-	CDS	1	-0.0454194	0.802787	FALSE	FALSE	nonessential	nonessential	NA	NA	NA	IQ
chromosome	LPCIIAFA_00254	Cj1302	140	274148	275830	1683	-	CDS	2	0.0339259	0.913653	FALSE	FALSE	nonessential	nonessential	[Q] Predicted enzyme involved in methoxymalonyl-ACP biosynthesis	NA	NA	Q
chromosome	LPCIIAFA_00255	NA	141	275927	276460	534	-	CDS	1	0.0758468	0.528577	FALSE	FALSE	nonessential	nonessential	[S] Uncharacterized conserved protein	NA	NA	S
chromosome	LPCIIAFA_00256	NA	142	276551	277693	1143	-	CDS	1	0.170139	0.0189546	FALSE	FALSE	nonessential	nonessential	NA	GO:0003674,GO:0003824,GO:0005488,GO:0006629,GO:0006720,GO:0006721,GO:0008150,GO:0008152,GO:0008299,GO:0008610,GO:0009058,GO:0009987,GO:0016114,GO:0016829,GO:0043167,GO:0043169,GO:0044237,GO:0044238,GO:0044249,GO:0044255,GO:0046872,GO:0071704,GO:1901576	NA	NU
chromosome	LPCIIAFA_00257	trmA	143	277864	278997	1134	+	CDS	1	0.215689	0.00056799	FALSE	FALSE	nonessential	nonessential	[J] SAM-dependent methyltransferases related to tRNA (uracil-5-)-methyltransferase	GO:0000049,GO:0001510,GO:0003674,GO:0003676,GO:0003723,GO:0003824,GO:0005488,GO:0005575,GO:0005622,GO:0005623,GO:0005737,GO:0005829,GO:0006139,GO:0006396,GO:0006399,GO:0006400,GO:0006725,GO:0006807,GO:0008033,GO:0008150,GO:0008152,GO:0008168,GO:0008173,GO:0008175,GO:0008757,GO:0009451,GO:0009987,GO:0010467,GO:0016070,GO:0016300,GO:0016740,GO:0016741,GO:0019843,GO:0030488,GO:0030696,GO:0030697,GO:…	NA	J
chromosome	LPCIIAFA_00258	rstA	143	279097	279855	759	+	CDS	1	0.268695	0.0873713	FALSE	FALSE	nonessential	nonessential	[TK] Response regulators consisting of a CheY-like	GO:0000160,GO:0003674,GO:0003676,GO:0003677,GO:0005488,GO:0005575,GO:0005622,GO:0005623,GO:0005737,GO:0006139,GO:0006351,GO:0006355,GO:0006725,GO:0006807,GO:0007154,GO:0007165,GO:0008150,GO:0008152,GO:0009058,GO:0009059,GO:0009889,GO:0009987,GO:0010467,GO:0010468,GO:0010556,GO:0016070,GO:0018130,GO:0019219,GO:0019222,GO:0019438,GO:0023052,GO:0031323,GO:0031326,GO:0032774,GO:0034641,GO:0034645,GO:…	ko02020,map02020	T
chromosome	LPCIIAFA_00259	cprS	143	279973	281298	1326	+	CDS	1	0.254287	0.30569	FALSE	FALSE	nonessential	nonessential	[T] Signal transduction histidine kinase	NA	ko02020,map02020	T
chromosome	LPCIIAFA_00260	NA	143	281308	281535	228	+	CDS	1	0.16594	0.294016	FALSE	FALSE	nonessential	nonessential	[R] Uncharacterized protein with an alpha/beta hydrolase	NA	NA	NA
chromosome	LPCIIAFA_00261	maeB	144	281612	282868	1257	-	CDS	1	0.0490784	0.856826	FALSE	FALSE	nonessential	nonessential	[C] Malic enzyme	GO:0000166,GO:0003674,GO:0003824,GO:0004470,GO:0004471,GO:0004473,GO:0005488,GO:0008150,GO:0008152,GO:0008948,GO:0016491,GO:0016614,GO:0016615,GO:0016616,GO:0016829,GO:0016830,GO:0016831,GO:0036094,GO:0043167,GO:0043169,GO:0046872,GO:0048037,GO:0050662,GO:0051287,GO:0055114,GO:0097159,GO:1901265,GO:1901363	ko00620,ko00710,ko01100,ko01120,ko01200,ko02020,map00620,map00710,map01100,map01120,map01200,map02020	C
chromosome	LPCIIAFA_00262	ybjT	145	283049	284482	1434	-	CDS	1	0.105072	0.541854	FALSE	FALSE	nonessential	nonessential	[MG] Predicted nucleoside-diphosphate-sugar epimerases	GO:0005575,GO:0005623,GO:0005886,GO:0016020,GO:0016021,GO:0031224,GO:0044425,GO:0044464,GO:0071944	NA	GM
chromosome	LPCIIAFA_00263	rpmE	146	284610	284825	216	-	CDS	1	-5.02291	2.15254e-108	TRUE	TRUE	essential	essential	[J] Ribosomal protein L31	GO:0000049,GO:0003674,GO:0003676,GO:0003723,GO:0003735,GO:0005198,GO:0005488,GO:0005575,GO:0005622,GO:0005623,GO:0005737,GO:0005829,GO:0005840,GO:0006412,GO:0006518,GO:0006807,GO:0008150,GO:0008152,GO:0008270,GO:0009058,GO:0009059,GO:0009987,GO:0010467,GO:0015934,GO:0019538,GO:0019843,GO:0022625,GO:0022626,GO:0032991,GO:0034641,GO:0034645,GO:0043043,GO:0043167,GO:0043169,GO:0043170,GO:0043226,GO:…	ko03010,map03010	J
chromosome	LPCIIAFA_00264	priA	147	284974	287181	2208	+	CDS	1	-1.78846	1.71794e-143	FALSE	FALSE	nonessential	nonessential	[L] Primosomal protein N' (replication factor Y)	GO:0000166,GO:0003674,GO:0003676,GO:0003677,GO:0003678,GO:0003824,GO:0004003,GO:0004386,GO:0005488,GO:0005524,GO:0005575,GO:0005622,GO:0005623,GO:0005657,GO:0005694,GO:0006139,GO:0006259,GO:0006260,GO:0006261,GO:0006268,GO:0006269,GO:0006270,GO:0006276,GO:0006281,GO:0006302,GO:0006310,GO:0006725,GO:0006807,GO:0006950,GO:0006974,GO:0006996,GO:0008026,GO:0008094,GO:0008144,GO:0008150,GO:0008152,GO:…	ko03440,map03440	L
chromosome	LPCIIAFA_00265	NA	148	287261	288364	1104	-	CDS	1	0.0521432	0.592316	FALSE	FALSE	nonessential	nonessential	NA	NA	ko01503,ko02024,ko05110,ko05111,map01503,map02024,map05110,map05111	Q
chromosome	LPCIIAFA_00266	NA	149	288441	288995	555	-	CDS	1	-2.05003	0.548601	TRUE	FALSE	nonessential	nonessential	[K] Transcriptional regulator	NA	NA	K
chromosome	LPCIIAFA_00267	NA	150	289076	289531	456	+	CDS	1	-0.0217516	0.899333	FALSE	FALSE	nonessential	nonessential	[T] CBS-domain-containing membrane protein	NA	NA	T
chromosome	LPCIIAFA_00268	ompA	151	289582	290688	1107	-	CDS	1	-0.00169362	0.993038	FALSE	FALSE	nonessential	nonessential	[M] Outer membrane protein and related peptidoglycan-associated	GO:0000746,GO:0003674,GO:0005198,GO:0005215,GO:0005488,GO:0005515,GO:0005575,GO:0005623,GO:0005886,GO:0006810,GO:0006811,GO:0006950,GO:0006974,GO:0008150,GO:0009279,GO:0009597,GO:0009605,GO:0009607,GO:0009615,GO:0009987,GO:0015267,GO:0015288,GO:0016020,GO:0016021,GO:0016032,GO:0019058,GO:0019867,GO:0022803,GO:0022829,GO:0022857,GO:0030260,GO:0030312,GO:0030313,GO:0031224,GO:0031975,GO:0032991,GO:…	NA	M
chromosome	LPCIIAFA_00269	ilvA	152	290934	292454	1521	-	CDS	1	0.219673	0.264483	FALSE	FALSE	nonessential	nonessential	[E] Threonine dehydratase	GO:0003674,GO:0003824,GO:0004794,GO:0005488,GO:0006082,GO:0006520,GO:0006549,GO:0006566,GO:0006807,GO:0008144,GO:0008150,GO:0008152,GO:0008652,GO:0009058,GO:0009066,GO:0009081,GO:0009082,GO:0009097,GO:0009987,GO:0016053,GO:0016597,GO:0016829,GO:0016840,GO:0016841,GO:0019752,GO:0019842,GO:0030170,GO:0031406,GO:0036094,GO:0043167,GO:0043168,GO:0043177,GO:0043436,GO:0044237,GO:0044238,GO:0044249,GO:…	ko00260,ko00290,ko01100,ko01110,ko01130,ko01200,ko01230,map00260,map00290,map01100,map01110,map01130,map01200,map01230	E
chromosome	LPCIIAFA_00270	ilvD	152	292458	294299	1842	-	CDS	1	0.122294	0.357728	FALSE	FALSE	nonessential	nonessential	[EG] Dihydroxyacid dehydratase/phosphogluconate dehydratase	GO:0003674,GO:0003824,GO:0004160,GO:0005488,GO:0005575,GO:0005622,GO:0005623,GO:0005737,GO:0005829,GO:0006082,GO:0006520,GO:0006549,GO:0006573,GO:0006807,GO:0008150,GO:0008152,GO:0008652,GO:0009058,GO:0009081,GO:0009082,GO:0009097,GO:0009099,GO:0009987,GO:0016053,GO:0016829,GO:0016835,GO:0016836,GO:0019752,GO:0043167,GO:0043169,GO:0043436,GO:0044237,GO:0044238,GO:0044249,GO:0044281,GO:0044283,GO:…	ko00290,ko00770,ko01100,ko01110,ko01130,ko01210,ko01230,map00290,map00770,map01100,map01110,map01130,map01210,map01230	E
chromosome	LPCIIAFA_00271	ilvE	152	294445	295389	945	-	CDS	1	-0.0134169	0.94234	FALSE	FALSE	nonessential	nonessential	[EH] Branched-chain amino acid aminotransferase/4-amino-4-deoxychorismate lyase	GO:0003674,GO:0003824,GO:0004084,GO:0005488,GO:0005515,GO:0005575,GO:0005622,GO:0005623,GO:0005737,GO:0005829,GO:0006082,GO:0006520,GO:0006531,GO:0006532,GO:0006549,GO:0006551,GO:0006573,GO:0006807,GO:0008150,GO:0008152,GO:0008483,GO:0008652,GO:0009058,GO:0009066,GO:0009067,GO:0009081,GO:0009082,GO:0009097,GO:0009098,GO:0009099,GO:0009987,GO:0016053,GO:0016740,GO:0016769,GO:0019752,GO:0042802,GO:…	ko00270,ko00280,ko00290,ko00310,ko00330,ko00360,ko00472,ko00473,ko00770,ko01100,ko01110,ko01130,ko01210,ko01230,map00270,map00280,map00290,map00310,map00330,map00360,map00472,map00473,map00770,map01100,map01110,map01130,map01210,map01230	E
chromosome	LPCIIAFA_00272	ilvM	152	295402	295653	252	-	CDS	1	0.0559663	0.652033	FALSE	FALSE	nonessential	nonessential	[S] Acetolactate synthase (isozyme II), small (regulatory)	GO:0003674,GO:0003824,GO:0003984,GO:0006082,GO:0006520,GO:0006549,GO:0006573,GO:0006807,GO:0008150,GO:0008152,GO:0008652,GO:0009058,GO:0009081,GO:0009082,GO:0009097,GO:0009099,GO:0009987,GO:0016053,GO:0016740,GO:0016744,GO:0019752,GO:0043436,GO:0044237,GO:0044238,GO:0044249,GO:0044281,GO:0044283,GO:0046394,GO:0071704,GO:1901564,GO:1901566,GO:1901576,GO:1901605,GO:1901607	ko00290,ko00650,ko00660,ko00770,ko01100,ko01110,ko01130,ko01210,ko01230,map00290,map00650,map00660,map00770,map01100,map01110,map01130,map01210,map01230	S
chromosome	LPCIIAFA_00273	ilvG	152	295650	297311	1662	-	CDS	1	0.0920549	0.380687	FALSE	FALSE	nonessential	nonessential	[EH] Thiamine pyrophosphate-requiring enzymes [acetolactate synthase, pyruvate	GO:0003674,GO:0003824,GO:0005488,GO:0016829,GO:0019842,GO:0030976,GO:0036094,GO:0043167,GO:0043168,GO:0043169,GO:0048037,GO:0050662,GO:0097159,GO:1901363,GO:1901681	ko00290,ko00650,ko00660,ko00770,ko01100,ko01110,ko01130,ko01210,ko01230,map00290,map00650,map00660,map00770,map01100,map01110,map01130,map01210,map01230	H
chromosome	LPCIIAFA_00274	comM	153	297696	299210	1515	+	CDS	1	0.10121	0.274448	FALSE	FALSE	nonessential	nonessential	[O] Predicted ATPase with chaperone activity	GO:0000166,GO:0003674,GO:0003676,GO:0003677,GO:0003824,GO:0004176,GO:0005488,GO:0005524,GO:0006139,GO:0006259,GO:0006260,GO:0006261,GO:0006270,GO:0006508,GO:0006725,GO:0006807,GO:0007154,GO:0008144,GO:0008150,GO:0008152,GO:0008233,GO:0009058,GO:0009059,GO:0009292,GO:0009294,GO:0009605,GO:0009987,GO:0009991,GO:0016462,GO:0016787,GO:0016817,GO:0016818,GO:0016887,GO:0017076,GO:0017111,GO:0019538,GO:…	NA	O
chromosome	LPCIIAFA_00275	yihG	154	299326	300240	915	+	CDS	1	0.101787	0.310424	FALSE	FALSE	nonessential	nonessential	[I] 1-acyl-sn-glycerol-3-phosphate acyltransferase	NA	NA	I
chromosome	LPCIIAFA_00276	yihG	154	300234	301187	954	+	CDS	1	-0.0177063	0.921326	FALSE	FALSE	nonessential	nonessential	[I] 1-acyl-sn-glycerol-3-phosphate acyltransferase	GO:0003674,GO:0003824,GO:0005575,GO:0005623,GO:0005886,GO:0008150,GO:0008152,GO:0016020,GO:0016021,GO:0016740,GO:0016746,GO:0031224,GO:0044425,GO:0044464,GO:0071944	NA	I
chromosome	LPCIIAFA_00277	ybbK	155	301133	301618	486	-	CDS	1	0.156074	0.145229	FALSE	FALSE	nonessential	nonessential	[S] Uncharacterized conserved protein	NA	NA	S
chromosome	LPCIIAFA_00278	NA	156	301719	302369	651	-	CDS	1	-0.260721	0.138046	FALSE	FALSE	nonessential	nonessential	[F] ADP-ribose pyrophosphatase	NA	NA	F
chromosome	LPCIIAFA_00279	pncA	157	302445	303080	636	+	CDS	1	-2.66201	3.13163e-47	TRUE	TRUE	essential	essential	[Q] Amidases related to nicotinamidase	GO:0003674,GO:0003824,GO:0005488,GO:0005506,GO:0005575,GO:0005622,GO:0005623,GO:0005737,GO:0006139,GO:0006725,GO:0006732,GO:0006733,GO:0006753,GO:0006766,GO:0006767,GO:0006769,GO:0006793,GO:0006796,GO:0006807,GO:0008150,GO:0008152,GO:0008198,GO:0008936,GO:0009058,GO:0009108,GO:0009117,GO:0009165,GO:0009820,GO:0009987,GO:0016787,GO:0016810,GO:0016811,GO:0017144,GO:0018130,GO:0019362,GO:0019363,GO:…	ko00760,ko01100,map00760,map01100	Q
chromosome	LPCIIAFA_00280	pncB	157	303182	304360	1179	+	CDS	1	-0.0364089	0.880582	FALSE	FALSE	nonessential	nonessential	[H] Nicotinic acid phosphoribosyltransferase	GO:0000183,GO:0000781,GO:0001302,GO:0003674,GO:0003824,GO:0004514,GO:0004516,GO:0005575,GO:0005622,GO:0005623,GO:0005634,GO:0005694,GO:0005737,GO:0005829,GO:0006139,GO:0006325,GO:0006342,GO:0006348,GO:0006355,GO:0006725,GO:0006732,GO:0006733,GO:0006734,GO:0006753,GO:0006793,GO:0006796,GO:0006807,GO:0006950,GO:0006996,GO:0007568,GO:0007569,GO:0008150,GO:0008152,GO:0009058,GO:0009108,GO:0009117,GO:…	ko00760,ko01100,map00760,map01100	H
chromosome	LPCIIAFA_00281	phnD	158	304485	305330	846	+	CDS	1	0.158234	0.0565191	FALSE	FALSE	nonessential	nonessential	[P] ABC-type phosphate/phosphonate transport system, periplasmic component	NA	ko02010,ko02020,map02010,map02020	P
chromosome	LPCIIAFA_00282	phnC	158	305327	306088	762	+	CDS	1	0.0814995	0.417698	FALSE	FALSE	nonessential	nonessential	[P] ABC-type phosphate/phosphonate transport system, ATPase component	GO:0000166,GO:0003674,GO:0003824,GO:0005215,GO:0005488,GO:0005524,GO:0005575,GO:0005623,GO:0005886,GO:0006810,GO:0006811,GO:0006820,GO:0008144,GO:0008150,GO:0008509,GO:0015075,GO:0015103,GO:0015318,GO:0015399,GO:0015405,GO:0015416,GO:0015604,GO:0015605,GO:0015698,GO:0015716,GO:0015748,GO:0016020,GO:0016462,GO:0016787,GO:0016817,GO:0016818,GO:0016887,GO:0017076,GO:0017111,GO:0022804,GO:0022857,GO:…	ko02010,map02010	P
chromosome	LPCIIAFA_00283	phnE	158	306076	307623	1548	+	CDS	1	-0.0212242	0.895718	FALSE	FALSE	nonessential	nonessential	[P] ABC-type phosphate/phosphonate transport system, permease component	NA	ko00440,ko02010,map00440,map02010	P
chromosome	LPCIIAFA_00284	dsbA	159	307694	308302	609	-	CDS	1	0.259509	0.00819516	FALSE	FALSE	nonessential	nonessential	[O] Protein-disulfide isomerase	GO:0003674,GO:0003756,GO:0003824,GO:0005575,GO:0005623,GO:0006457,GO:0008150,GO:0008152,GO:0009405,GO:0009987,GO:0015035,GO:0015036,GO:0016491,GO:0016667,GO:0016853,GO:0016860,GO:0016864,GO:0019725,GO:0030288,GO:0030313,GO:0031975,GO:0042221,GO:0042592,GO:0042597,GO:0044419,GO:0044464,GO:0045454,GO:0046677,GO:0050789,GO:0050794,GO:0050896,GO:0051704,GO:0051716,GO:0055114,GO:0065007,GO:0065008,GO:…	ko01503,map01503	O
chromosome	LPCIIAFA_00285	srkA	160	308530	309507	978	-	CDS	1	0.259156	0.32542	FALSE	FALSE	nonessential	nonessential	[R] Putative homoserine kinase type II (protein	GO:0000166,GO:0003674,GO:0003824,GO:0004672,GO:0004674,GO:0005488,GO:0005524,GO:0005575,GO:0005622,GO:0005623,GO:0005737,GO:0006464,GO:0006468,GO:0006793,GO:0006796,GO:0006807,GO:0008144,GO:0008150,GO:0008152,GO:0009987,GO:0016301,GO:0016310,GO:0016740,GO:0016772,GO:0016773,GO:0017076,GO:0019538,GO:0030554,GO:0032553,GO:0032555,GO:0032559,GO:0035639,GO:0036094,GO:0036211,GO:0043167,GO:0043168,GO:…	NA	H
chromosome	LPCIIAFA_00286	ccoG	161	309594	311042	1449	-	CDS	1	0.380141	0.083755	FALSE	FALSE	nonessential	nonessential	[C] Polyferredoxin	NA	NA	C
chromosome	LPCIIAFA_00287	yihD	162	311241	311504	264	-	CDS	1	0.0669817	0.705301	FALSE	FALSE	nonessential	nonessential	[S] Uncharacterized protein conserved in bacteria	GO:0005575,GO:0005622,GO:0005623,GO:0005737,GO:0005829,GO:0044424,GO:0044444,GO:0044464	NA	S
chromosome	LPCIIAFA_00288	NA	162	311535	312689	1155	-	CDS	1	0.0539755	0.642014	FALSE	FALSE	nonessential	nonessential	[T] Response regulator containing a CheY-like receiver	NA	ko02020,ko02025,map02020,map02025	T
chromosome	LPCIIAFA_00289	cueR	163	312816	313205	390	-	CDS	1	0.282205	0.0123836	FALSE	FALSE	nonessential	nonessential	[K] Predicted transcriptional regulators	GO:0000976,GO:0000984,GO:0000986,GO:0000987,GO:0001017,GO:0001067,GO:0001130,GO:0001131,GO:0001199,GO:0001204,GO:0001216,GO:0003674,GO:0003676,GO:0003677,GO:0003690,GO:0003700,GO:0005488,GO:0005507,GO:0005515,GO:0005575,GO:0005622,GO:0005623,GO:0005737,GO:0006139,GO:0006351,GO:0006355,GO:0006725,GO:0006807,GO:0008150,GO:0008152,GO:0009058,GO:0009059,GO:0009889,GO:0009891,GO:0009893,GO:0009987,GO:…	NA	K
chromosome	LPCIIAFA_00290	copA	163	313216	315648	2433	-	CDS	1	-0.0727992	0.772604	FALSE	FALSE	nonessential	nonessential	[P] Cation transport ATPase	GO:0000041,GO:0000166,GO:0003674,GO:0003824,GO:0005215,GO:0005488,GO:0005507,GO:0005515,GO:0005524,GO:0005575,GO:0005623,GO:0005886,GO:0006810,GO:0006811,GO:0006812,GO:0006825,GO:0008144,GO:0008150,GO:0008324,GO:0015075,GO:0015318,GO:0015399,GO:0015405,GO:0016020,GO:0016021,GO:0016462,GO:0016787,GO:0016817,GO:0016818,GO:0016887,GO:0017076,GO:0017111,GO:0019829,GO:0022804,GO:0022853,GO:0022857,GO:…	ko01524,ko04016,map01524,map04016	P
chromosome	LPCIIAFA_00291	pyrE	164	315825	316478	654	-	CDS	1	0.118818	0.395451	FALSE	FALSE	nonessential	nonessential	[F] Orotate phosphoribosyltransferase	GO:0000287,GO:0003674,GO:0003824,GO:0004588,GO:0005488,GO:0005575,GO:0005622,GO:0005623,GO:0005737,GO:0005829,GO:0006139,GO:0006206,GO:0006207,GO:0006213,GO:0006220,GO:0006221,GO:0006222,GO:0006725,GO:0006753,GO:0006793,GO:0006796,GO:0006807,GO:0008150,GO:0008152,GO:0009058,GO:0009112,GO:0009116,GO:0009117,GO:0009119,GO:0009123,GO:0009124,GO:0009129,GO:0009130,GO:0009156,GO:0009161,GO:0009163,GO:…	ko00240,ko01100,map00240,map01100	F
chromosome	LPCIIAFA_00292	rph	164	316554	317270	717	-	CDS	1	-0.079304	0.369765	FALSE	FALSE	nonessential	nonessential	[J] RNase PH	GO:0000049,GO:0003674,GO:0003676,GO:0003723,GO:0003824,GO:0004518,GO:0004540,GO:0005488,GO:0006139,GO:0006364,GO:0006396,GO:0006399,GO:0006401,GO:0006725,GO:0006807,GO:0008033,GO:0008150,GO:0008152,GO:0009022,GO:0009056,GO:0009057,GO:0009987,GO:0010467,GO:0016070,GO:0016072,GO:0016075,GO:0016740,GO:0016772,GO:0016779,GO:0016787,GO:0016788,GO:0019439,GO:0022613,GO:0031123,GO:0031125,GO:0034470,GO:…	ko00230,map00230	J
chromosome	LPCIIAFA_00293	yicC	165	317417	318280	864	+	CDS	1	-0.0827481	0.202467	FALSE	FALSE	nonessential	nonessential	[S] Uncharacterized stress-induced protein	GO:0000049,GO:0000175,GO:0003674,GO:0003676,GO:0003723,GO:0003824,GO:0004518,GO:0004527,GO:0004532,GO:0004540,GO:0005488,GO:0005575,GO:0005622,GO:0005623,GO:0005737,GO:0005829,GO:0006139,GO:0006364,GO:0006396,GO:0006399,GO:0006401,GO:0006725,GO:0006807,GO:0008033,GO:0008150,GO:0008152,GO:0008408,GO:0009022,GO:0009056,GO:0009057,GO:0009987,GO:0010467,GO:0016070,GO:0016072,GO:0016075,GO:0016740,GO:…	NA	S
chromosome	LPCIIAFA_00294	hdc	166	318332	319531	1200	-	CDS	1	0.305978	0.593451	FALSE	FALSE	nonessential	nonessential	[E] Glutamate decarboxylase and related PLP-dependent proteins	GO:0003674,GO:0003824,GO:0004398,GO:0005488,GO:0006082,GO:0008144,GO:0008150,GO:0008152,GO:0009987,GO:0016829,GO:0016830,GO:0016831,GO:0019752,GO:0019842,GO:0030170,GO:0036094,GO:0043167,GO:0043168,GO:0043436,GO:0044237,GO:0044281,GO:0048037,GO:0050662,GO:0070279,GO:0071704,GO:0097159,GO:1901363	ko00340,ko01100,ko01110,map00340,map01100,map01110	E
chromosome	LPCIIAFA_00295	dhbB	167	319598	319837	240	-	CDS	1	0.247901	0.0475787	FALSE	FALSE	nonessential	nonessential	[Q] Aryl carrier domain	GO:0003674,GO:0003824,GO:0004463,GO:0006725,GO:0006807,GO:0008150,GO:0008152,GO:0008908,GO:0009058,GO:0009237,GO:0009987,GO:0016787,GO:0016801,GO:0016803,GO:0018130,GO:0019438,GO:0019536,GO:0019537,GO:0019748,GO:0034641,GO:0043603,GO:0043604,GO:0044237,GO:0044249,GO:0044271,GO:0046483,GO:0051186,GO:0051188,GO:0071704,GO:1901360,GO:1901362,GO:1901564,GO:1901566,GO:1901576	ko01053,ko01110,ko01130,map01053,map01110,map01130	Q
chromosome	LPCIIAFA_00296	NA	168	320059	324417	4359	+	CDS	1	0.2095	0.00328714	FALSE	FALSE	nonessential	nonessential	[Q] Non-ribosomal peptide synthetase modules and related	NA	ko00473,ko01053,ko01503,ko02020,ko05150,map00473,map01053,map01503,map02020,map05150	Q
chromosome	LPCIIAFA_00297	iucD	168	324469	325788	1320	+	CDS	1	0.146437	0.153604	FALSE	FALSE	nonessential	nonessential	[Q] Lysine/ornithine N-monooxygenase	NA	ko00310,ko01120,map00310,map01120	Q
chromosome	LPCIIAFA_00298	NA	169	325825	327975	2151	-	CDS	1	-0.0559484	0.630407	FALSE	FALSE	nonessential	nonessential	[Q] Non-ribosomal peptide synthetase modules and related	NA	NA	Q
chromosome	LPCIIAFA_00299	ylaC_1	170	328174	328692	519	+	CDS	2	-0.0131227	0.411537	FALSE	FALSE	nonessential	nonessential	[K] DNA-directed RNA polymerase specialized sigma subunit,	NA	NA	K
chromosome	LPCIIAFA_00300	irtA	170	328807	330606	1800	+	CDS	1	0.172324	0.00236187	FALSE	FALSE	nonessential	nonessential	[V] ABC-type multidrug transport system, ATPase and	NA	NA	V
chromosome	LPCIIAFA_00301	NA	170	330600	332339	1740	+	CDS	1	-0.0555802	0.807661	FALSE	FALSE	nonessential	nonessential	[V] ABC-type bacteriocin/lantibiotic exporters, contain an N-terminal	NA	NA	V
chromosome	LPCIIAFA_00302	yclN	170	332336	333274	939	+	CDS	2	-3.05976	0.250425	TRUE	FALSE	nonessential	nonessential	[P] ABC-type enterochelin transport system, permease component	GO:0003674,GO:0005215,GO:0005575,GO:0005623,GO:0005886,GO:0006810,GO:0006811,GO:0008150,GO:0016020,GO:0016021,GO:0031224,GO:0042592,GO:0044425,GO:0044464,GO:0048878,GO:0050801,GO:0051179,GO:0051234,GO:0055065,GO:0055072,GO:0055076,GO:0055080,GO:0065007,GO:0065008,GO:0071944,GO:0098771	ko02010,map02010	P
chromosome	LPCIIAFA_00303	bauC	170	333286	334221	936	+	CDS	1	0.198229	0.100541	FALSE	FALSE	nonessential	nonessential	[P] ABC-type enterochelin transport system, permease component	GO:0003674,GO:0005215,GO:0005575,GO:0005623,GO:0005886,GO:0006810,GO:0006811,GO:0008150,GO:0016020,GO:0016021,GO:0031224,GO:0042592,GO:0044425,GO:0044464,GO:0048878,GO:0050801,GO:0051179,GO:0051234,GO:0055065,GO:0055072,GO:0055076,GO:0055080,GO:0065007,GO:0065008,GO:0071944,GO:0098771	ko02010,map02010	P
chromosome	LPCIIAFA_00304	yclP	170	334218	335000	783	+	CDS	1	-0.204071	0.718133	FALSE	FALSE	nonessential	nonessential	[P] ABC-type enterochelin transport system, ATPase component	GO:0000166,GO:0003674,GO:0003824,GO:0005215,GO:0005488,GO:0005524,GO:0005575,GO:0005623,GO:0005886,GO:0006810,GO:0006811,GO:0008144,GO:0008150,GO:0015399,GO:0015405,GO:0015603,GO:0015623,GO:0015688,GO:0016020,GO:0016462,GO:0016787,GO:0016817,GO:0016818,GO:0016887,GO:0017076,GO:0017111,GO:0022804,GO:0022857,GO:0030554,GO:0032553,GO:0032555,GO:0032559,GO:0035639,GO:0036094,GO:0042592,GO:0042623,GO:…	ko02010,map02010	P
chromosome	LPCIIAFA_00305	fatB	170	334997	335953	957	+	CDS	1	0.185329	0.0448159	FALSE	FALSE	nonessential	nonessential	[P] ABC-type enterochelin transport system, periplasmic component	GO:0000041,GO:0005575,GO:0005623,GO:0005886,GO:0006810,GO:0006811,GO:0006812,GO:0006826,GO:0008150,GO:0016020,GO:0030001,GO:0042592,GO:0044464,GO:0048878,GO:0050801,GO:0051179,GO:0051234,GO:0055065,GO:0055072,GO:0055076,GO:0055080,GO:0065007,GO:0065008,GO:0071944,GO:0098771	ko02010,map02010	P
chromosome	LPCIIAFA_00306	fcuA	170	336083	338263	2181	+	CDS	1	0.0534736	0.488723	FALSE	FALSE	nonessential	nonessential	[P] Outer membrane receptor proteins, mostly Fe	NA	NA	P
chromosome	LPCIIAFA_00307	NA	171	338433	339500	1068	+	CDS	1	0.0637464	0.67628	FALSE	FALSE	nonessential	nonessential	[M] ADP-heptose:LPS heptosyltransferase	NA	ko00540,ko01100,map00540,map01100	M
chromosome	LPCIIAFA_00308	lbgB	172	339436	340548	1113	-	CDS	1	-0.270085	0.154551	FALSE	FALSE	uncertain/others	uncertain	[M] ADP-heptose:LPS heptosyltransferase	NA	NA	M
chromosome	LPCIIAFA_00309	NA	172	340604	341632	1029	-	CDS	1	-0.00531778	0.972362	FALSE	FALSE	uncertain/others	uncertain	[M] ADP-heptose:LPS heptosyltransferase	NA	ko00540,ko01100,map00540,map01100	M
chromosome	LPCIIAFA_00310	lbgA	172	341707	342372	666	-	CDS	1	-0.850627	0.000105636	FALSE	FALSE	uncertain/others	uncertain	[M] Glycosyltransferase involved in LPS biosynthesis	NA	NA	M
chromosome	LPCIIAFA_00311	NA	172	342369	343580	1212	-	CDS	1	-0.922096	1.62704e-32	FALSE	FALSE	nonessential/internal promoter	nonessential/internal promoter	[M] Lipid A core - O-antigen ligase	NA	ko00540,ko01100,map00540,map01100	M
chromosome	LPCIIAFA_00312	icaB	172	343584	345347	1764	-	CDS	1	-2.80355	9.19315e-11	TRUE	TRUE	uncertain	uncertain	[G] Predicted xylanase/chitin deacetylase	GO:0000030,GO:0003674,GO:0003824,GO:0005575,GO:0005622,GO:0005623,GO:0005737,GO:0005829,GO:0005886,GO:0005975,GO:0006629,GO:0006643,GO:0006644,GO:0006650,GO:0006664,GO:0006793,GO:0006796,GO:0008150,GO:0008152,GO:0008610,GO:0008654,GO:0009058,GO:0009247,GO:0009987,GO:0016020,GO:0016740,GO:0016757,GO:0016758,GO:0016787,GO:0016810,GO:0016814,GO:0019637,GO:0044237,GO:0044238,GO:0044249,GO:0044255,GO:…	NA	GM
chromosome	LPCIIAFA_00313	hldD	172	345398	346354	957	-	CDS	1	-5.44216	6.31943e-31	TRUE	TRUE	essential	essential	[MG] Nucleoside-diphosphate-sugar epimerases	GO:0000166,GO:0000271,GO:0003674,GO:0003824,GO:0005488,GO:0005575,GO:0005622,GO:0005623,GO:0005737,GO:0005829,GO:0005975,GO:0005976,GO:0006139,GO:0006629,GO:0006725,GO:0006793,GO:0006807,GO:0008150,GO:0008152,GO:0008610,GO:0008653,GO:0008712,GO:0009058,GO:0009059,GO:0009103,GO:0009225,GO:0009226,GO:0009244,GO:0009311,GO:0009312,GO:0009987,GO:0016051,GO:0016853,GO:0016854,GO:0016857,GO:0018130,GO:…	ko00052,ko00520,ko00540,ko01100,map00052,map00520,map00540,map01100	GM
chromosome	LPCIIAFA_00314	phaD	173	346509	347153	645	+	CDS	1	0.0227986	0.884873	FALSE	FALSE	nonessential	nonessential	[K] Transcriptional regulator	NA	NA	K
chromosome	LPCIIAFA_00315	kbl	174	347269	348459	1191	+	CDS	1	0.0311967	0.784312	FALSE	FALSE	nonessential	nonessential	[H] 7-keto-8-aminopelargonate synthetase and related enzymes	GO:0001505,GO:0003674,GO:0003824,GO:0005488,GO:0005575,GO:0005622,GO:0005623,GO:0005737,GO:0005829,GO:0006082,GO:0006520,GO:0006544,GO:0006566,GO:0006567,GO:0006732,GO:0006766,GO:0006767,GO:0006768,GO:0006790,GO:0006807,GO:0008144,GO:0008150,GO:0008152,GO:0008710,GO:0008890,GO:0009056,GO:0009058,GO:0009063,GO:0009066,GO:0009068,GO:0009069,GO:0009102,GO:0009108,GO:0009110,GO:0009987,GO:0016053,GO:…	ko00260,ko00780,ko01100,map00260,map00780,map01100	H
chromosome	LPCIIAFA_00316	tdh	174	348516	349544	1029	+	CDS	1	-0.0138757	0.94234	FALSE	FALSE	nonessential	nonessential	[ER] Threonine dehydrogenase and related Zn-dependent dehydrogenases	GO:0001505,GO:0003674,GO:0003824,GO:0005488,GO:0005506,GO:0005575,GO:0005622,GO:0005623,GO:0005737,GO:0005829,GO:0006082,GO:0006520,GO:0006544,GO:0006563,GO:0006564,GO:0006566,GO:0006567,GO:0006807,GO:0008150,GO:0008152,GO:0008198,GO:0008270,GO:0008652,GO:0008743,GO:0009056,GO:0009058,GO:0009063,GO:0009066,GO:0009068,GO:0009069,GO:0009070,GO:0009987,GO:0016053,GO:0016054,GO:0016491,GO:0016614,GO:…	ko00040,ko00051,ko00260,ko01100,map00040,map00051,map00260,map01100	C
chromosome	LPCIIAFA_00317	cycB	175	349751	350200	450	+	CDS	1	0.141317	0.356358	FALSE	FALSE	nonessential	nonessential	[C] Cytochrome c5	NA	ko00190,ko01100,map00190,map01100	C
chromosome	LPCIIAFA_00318	NA	176	350286	352559	2274	+	CDS	1	0.106079	0.217085	FALSE	FALSE	nonessential	nonessential	[T] FOG: GGDEF domain	NA	NA	T
chromosome	LPCIIAFA_00319	rep	177	352570	354582	2013	-	CDS	1	-1.71186	2.21809e-80	FALSE	FALSE	nonessential	nonessential	[L] Superfamily I DNA and RNA helicases	GO:0000166,GO:0003674,GO:0003676,GO:0003677,GO:0003678,GO:0003824,GO:0004003,GO:0004386,GO:0005488,GO:0005524,GO:0006139,GO:0006259,GO:0006260,GO:0006261,GO:0006268,GO:0006725,GO:0006807,GO:0006996,GO:0007049,GO:0008026,GO:0008094,GO:0008144,GO:0008150,GO:0008152,GO:0009058,GO:0009059,GO:0009314,GO:0009628,GO:0009987,GO:0016043,GO:0016462,GO:0016787,GO:0016817,GO:0016818,GO:0016887,GO:0017076,GO:…	ko03420,ko03430,map03420,map03430	L
chromosome	LPCIIAFA_00320	sufS	178	354748	355968	1221	+	CDS	1	-0.238385	0.0547711	FALSE	FALSE	uncertain	uncertain	[E] Selenocysteine lyase	GO:0000096,GO:0001887,GO:0003674,GO:0003824,GO:0005488,GO:0005575,GO:0005622,GO:0005623,GO:0005737,GO:0006082,GO:0006464,GO:0006520,GO:0006534,GO:0006790,GO:0006807,GO:0008144,GO:0008150,GO:0008152,GO:0008483,GO:0009000,GO:0009069,GO:0009987,GO:0016043,GO:0016226,GO:0016740,GO:0016769,GO:0016782,GO:0016783,GO:0016829,GO:0016846,GO:0019538,GO:0019752,GO:0019842,GO:0022607,GO:0030170,GO:0031071,GO:…	ko00450,ko01100,map00450,map01100	E
chromosome	LPCIIAFA_00321	csdE	178	355981	356415	435	+	CDS	0	NA	NA	FALSE	NA	uncertain	uncertain	[R] SufE protein probably involved in Fe-S	GO:0003674,GO:0006139,GO:0006396,GO:0006399,GO:0006400,GO:0006725,GO:0006807,GO:0008033,GO:0008150,GO:0008152,GO:0009451,GO:0009987,GO:0010467,GO:0016070,GO:0034470,GO:0034641,GO:0034660,GO:0043170,GO:0043412,GO:0044237,GO:0044238,GO:0046483,GO:0061504,GO:0071704,GO:0090304,GO:0097163,GO:0140104,GO:1901360	ko00450,ko01100,map00450,map01100	S
chromosome	LPCIIAFA_00322	ygdL	179	356437	357273	837	-	CDS	1	0.211569	0.533947	FALSE	FALSE	nonessential	nonessential	[H] Dinucleotide-utilizing enzymes involved in molybdopterin and	GO:0000166,GO:0003674,GO:0003824,GO:0005488,GO:0005524,GO:0005575,GO:0006139,GO:0006396,GO:0006399,GO:0006400,GO:0006725,GO:0006807,GO:0008033,GO:0008144,GO:0008150,GO:0008152,GO:0008641,GO:0009451,GO:0009987,GO:0010467,GO:0016020,GO:0016021,GO:0016070,GO:0016829,GO:0016835,GO:0016836,GO:0016874,GO:0016877,GO:0017076,GO:0030554,GO:0030955,GO:0031224,GO:0031402,GO:0031420,GO:0032553,GO:0032555,GO:…	ko00730,ko01100,ko04122,map00730,map01100,map04122	H
chromosome	LPCIIAFA_00323	NA	180	357441	357517	77	-	tRNA	1	-7.75695	1.1876e-09	TRUE	TRUE	uncertain	uncertain	NA	NA	NA	NA
chromosome	LPCIIAFA_00324	NA	180	357617	357725	109	-	rRNA	1	-8.77239	9.95709e-110	TRUE	TRUE	essential	essential	NA	NA	NA	NA
chromosome	LPCIIAFA_00325	NA	180	357813	360698	2886	-	rRNA	3	-0.911046	0.820999	FALSE	FALSE	nonessential	nonessential	NA	NA	NA	NA
chromosome	LPCIIAFA_00326	NA	180	360937	361012	76	-	tRNA	1	-0.43688	0.00314968	FALSE	FALSE	nonessential	nonessential	NA	NA	NA	NA
chromosome	LPCIIAFA_00327	NA	180	361214	362754	1541	-	rRNA	2	-4.16849	0.108529	TRUE	FALSE	nonessential	nonessential	NA	NA	NA	NA
chromosome	LPCIIAFA_00328	NA	181	363360	363854	495	+	CDS	1	-0.281285	0.0198609	FALSE	FALSE	nonessential	nonessential	[R] RNA-binding proteins (RRM domain)	NA	ko03018,ko03440,map03018,map03440	S
chromosome	LPCIIAFA_00329	murI	182	363873	364667	795	-	CDS	1	-7.36244	2.16867e-59	TRUE	TRUE	essential	essential	[M] Glutamate racemase	GO:0000270,GO:0003674,GO:0003824,GO:0006022,GO:0006023,GO:0006024,GO:0006807,GO:0008150,GO:0008152,GO:0008360,GO:0008881,GO:0009058,GO:0009059,GO:0009252,GO:0009273,GO:0009987,GO:0016043,GO:0016853,GO:0016854,GO:0016855,GO:0022603,GO:0022604,GO:0030203,GO:0034645,GO:0036361,GO:0042546,GO:0043170,GO:0044036,GO:0044038,GO:0044085,GO:0044237,GO:0044249,GO:0044260,GO:0045229,GO:0047661,GO:0050789,GO:…	ko00471,ko01100,map00471,map01100	M
chromosome	LPCIIAFA_00330	btuB	183	364785	366620	1836	-	CDS	1	0.0769695	0.274448	FALSE	FALSE	nonessential	nonessential	[H] Outer membrane cobalamin receptor protein	GO:0003674,GO:0003824,GO:0005215,GO:0005216,GO:0005488,GO:0005515,GO:0005575,GO:0005623,GO:0006810,GO:0006811,GO:0006855,GO:0008150,GO:0009279,GO:0015075,GO:0015238,GO:0015267,GO:0015288,GO:0015318,GO:0015399,GO:0015405,GO:0015420,GO:0015889,GO:0015893,GO:0016020,GO:0016021,GO:0016462,GO:0016787,GO:0016817,GO:0016818,GO:0016887,GO:0017111,GO:0019867,GO:0019904,GO:0022803,GO:0022804,GO:0022829,GO:…	NA	P
chromosome	LPCIIAFA_00331	nhaR	184	366885	367787	903	-	CDS	1	0.0482455	0.800256	FALSE	FALSE	nonessential	nonessential	[K] Transcriptional regulator	NA	NA	K
chromosome	LPCIIAFA_00332	NA	185	367899	368825	927	+	CDS	1	-6.66182	9.95695e-258	TRUE	TRUE	essential	essential	[R] Predicted permease	NA	NA	S
chromosome	LPCIIAFA_00333	NA	185	368830	369132	303	+	CDS	1	0.0637471	0.52217	FALSE	FALSE	nonessential	nonessential	NA	NA	NA	E
chromosome	LPCIIAFA_00334	purE	186	369195	369704	510	+	CDS	1	-0.196672	0.198522	FALSE	FALSE	nonessential	nonessential	[F] Phosphoribosylcarboxyaminoimidazole (NCAIR) mutase	GO:0003674,GO:0003824,GO:0004638,GO:0005488,GO:0005515,GO:0005575,GO:0005622,GO:0005623,GO:0005737,GO:0005829,GO:0006139,GO:0006163,GO:0006164,GO:0006188,GO:0006189,GO:0006725,GO:0006753,GO:0006793,GO:0006796,GO:0006807,GO:0008150,GO:0008152,GO:0009058,GO:0009117,GO:0009123,GO:0009124,GO:0009126,GO:0009127,GO:0009150,GO:0009152,GO:0009156,GO:0009161,GO:0009165,GO:0009167,GO:0009168,GO:0009259,GO:…	ko00230,ko01100,ko01110,ko01130,map00230,map01100,map01110,map01130	F
chromosome	LPCIIAFA_00335	purK	186	369701	370825	1125	+	CDS	1	-0.0671776	0.427387	FALSE	FALSE	nonessential	nonessential	[F] Phosphoribosylaminoimidazole carboxylase (NCAIR synthetase)	GO:0000166,GO:0003674,GO:0003824,GO:0004638,GO:0005488,GO:0005524,GO:0005575,GO:0005622,GO:0005623,GO:0005737,GO:0005829,GO:0005886,GO:0006139,GO:0006163,GO:0006164,GO:0006188,GO:0006189,GO:0006725,GO:0006753,GO:0006793,GO:0006796,GO:0006807,GO:0008144,GO:0008150,GO:0008152,GO:0009058,GO:0009117,GO:0009123,GO:0009124,GO:0009126,GO:0009127,GO:0009150,GO:0009152,GO:0009156,GO:0009161,GO:0009165,GO:…	ko00230,ko01100,ko01110,ko01130,map00230,map01100,map01110,map01130	F
chromosome	LPCIIAFA_00336	yhjX	187	370900	372090	1191	-	CDS	1	-0.265401	0.000526119	FALSE	FALSE	nonessential	nonessential	NA	GO:0003674,GO:0005215,GO:0005575,GO:0005623,GO:0005886,GO:0006810,GO:0007154,GO:0008150,GO:0009605,GO:0009987,GO:0009991,GO:0016020,GO:0016021,GO:0022857,GO:0031224,GO:0031667,GO:0031668,GO:0031669,GO:0044425,GO:0044464,GO:0050896,GO:0051179,GO:0051234,GO:0051716,GO:0055085,GO:0071496,GO:0071944	NA	P
chromosome	LPCIIAFA_00337	ypdB	188	372200	372931	732	-	CDS	1	-0.0517894	0.889027	FALSE	FALSE	nonessential	nonessential	[KT] Response regulator of the LytR/AlgR family	GO:0000160,GO:0003674,GO:0003676,GO:0003677,GO:0005488,GO:0005575,GO:0005622,GO:0005623,GO:0005737,GO:0006139,GO:0006351,GO:0006355,GO:0006725,GO:0006807,GO:0007154,GO:0007165,GO:0008150,GO:0008152,GO:0009058,GO:0009059,GO:0009889,GO:0009987,GO:0010467,GO:0010468,GO:0010556,GO:0016070,GO:0018130,GO:0019219,GO:0019222,GO:0019438,GO:0023052,GO:0031323,GO:0031326,GO:0032774,GO:0034641,GO:0034645,GO:…	ko02020,map02020	K
chromosome	LPCIIAFA_00338	ypdA	188	372925	374598	1674	-	CDS	1	0.00742264	0.954521	FALSE	FALSE	nonessential	nonessential	[T] Putative regulator of cell autolysis	GO:0000155,GO:0000160,GO:0000166,GO:0003674,GO:0003824,GO:0004672,GO:0004673,GO:0005488,GO:0005524,GO:0005575,GO:0005622,GO:0005623,GO:0005886,GO:0006464,GO:0006468,GO:0006793,GO:0006796,GO:0006807,GO:0007154,GO:0007165,GO:0007584,GO:0008144,GO:0008150,GO:0008152,GO:0009605,GO:0009987,GO:0009991,GO:0016020,GO:0016021,GO:0016043,GO:0016301,GO:0016310,GO:0016740,GO:0016772,GO:0016773,GO:0016775,GO:…	ko02020,map02020	T
chromosome	LPCIIAFA_00339	leuE	189	374773	375411	639	-	CDS	1	0.179083	0.32865	FALSE	FALSE	nonessential	nonessential	[E] Putative threonine efflux protein	GO:0003333,GO:0003674,GO:0005215,GO:0005342,GO:0005575,GO:0005623,GO:0005886,GO:0006810,GO:0006811,GO:0006812,GO:0006820,GO:0006865,GO:0008150,GO:0008324,GO:0008509,GO:0008514,GO:0015075,GO:0015171,GO:0015175,GO:0015179,GO:0015190,GO:0015318,GO:0015658,GO:0015711,GO:0015803,GO:0015804,GO:0015807,GO:0015820,GO:0015849,GO:0016020,GO:0016021,GO:0022857,GO:0031224,GO:0034220,GO:0042968,GO:0042970,GO:…	NA	E
chromosome	LPCIIAFA_00340	fsr	190	375687	376907	1221	+	CDS	1	0.128591	0.276577	FALSE	FALSE	nonessential	nonessential	[GEPR] Permeases of the major facilitator superfamily	GO:0005575,GO:0005623,GO:0005886,GO:0006810,GO:0006950,GO:0006974,GO:0008150,GO:0009987,GO:0016020,GO:0016021,GO:0031224,GO:0033554,GO:0042221,GO:0044425,GO:0044464,GO:0046677,GO:0050896,GO:0051179,GO:0051234,GO:0051716,GO:0055085,GO:0071944	NA	P
chromosome	LPCIIAFA_00341	yhiN	191	377095	378282	1188	-	CDS	1	-0.0080375	0.955163	FALSE	FALSE	nonessential	nonessential	[R] Predicted flavoproteins	GO:0005575,GO:0005622,GO:0005623,GO:0005737,GO:0005829,GO:0044424,GO:0044444,GO:0044464	NA	S
chromosome	LPCIIAFA_00342	ftnA	192	378443	378967	525	-	CDS	1	0.0177442	0.899333	FALSE	FALSE	nonessential	nonessential	[P] Ferritin-like protein	GO:0000041,GO:0003674,GO:0003824,GO:0004322,GO:0005488,GO:0005506,GO:0005515,GO:0005575,GO:0005622,GO:0005623,GO:0005737,GO:0005829,GO:0006810,GO:0006811,GO:0006812,GO:0006826,GO:0006873,GO:0006875,GO:0006879,GO:0006880,GO:0006950,GO:0006974,GO:0006979,GO:0008150,GO:0008152,GO:0008199,GO:0009987,GO:0010035,GO:0010038,GO:0010039,GO:0016491,GO:0016722,GO:0016724,GO:0019725,GO:0030001,GO:0030003,GO:…	NA	P
chromosome	LPCIIAFA_00343	NA	193	379177	380967	1791	+	CDS	1	-2.37345	7.8255e-216	TRUE	TRUE	essential	essential	[T] FOG: GGDEF domain	NA	NA	T
chromosome	LPCIIAFA_00344	fabV	194	380986	382173	1188	-	CDS	1	0.10741	0.469122	FALSE	FALSE	nonessential	nonessential	[S] Uncharacterized paraquat-inducible protein B	GO:0000166,GO:0003674,GO:0003824,GO:0004312,GO:0004318,GO:0005488,GO:0006082,GO:0006629,GO:0006631,GO:0006633,GO:0008150,GO:0008152,GO:0008610,GO:0009058,GO:0009987,GO:0016053,GO:0016491,GO:0016627,GO:0016628,GO:0016740,GO:0016746,GO:0016747,GO:0019752,GO:0032787,GO:0036094,GO:0043436,GO:0044237,GO:0044238,GO:0044249,GO:0044255,GO:0044281,GO:0044283,GO:0046394,GO:0048037,GO:0050343,GO:0050662,GO:…	ko00061,ko00650,ko01100,ko01120,ko01200,ko01212,map00061,map00650,map01100,map01120,map01200,map01212	I
chromosome	LPCIIAFA_00345	uspA	195	382610	383044	435	+	CDS	1	0.141556	0.139032	FALSE	FALSE	nonessential	nonessential	[T] Universal stress protein UspA and related	GO:0003674,GO:0005488,GO:0005515,GO:0005575,GO:0005622,GO:0005623,GO:0005737,GO:0006950,GO:0008150,GO:0042802,GO:0044424,GO:0044464,GO:0050896	NA	T
chromosome	LPCIIAFA_00346	trpS	196	383236	384249	1014	+	CDS	1	0.184582	0.105668	FALSE	FALSE	nonessential	nonessential	[J] Tryptophanyl-tRNA synthetase	GO:0000166,GO:0003674,GO:0003824,GO:0004812,GO:0004830,GO:0005488,GO:0005524,GO:0005575,GO:0005622,GO:0005623,GO:0005737,GO:0006082,GO:0006139,GO:0006399,GO:0006412,GO:0006418,GO:0006436,GO:0006518,GO:0006520,GO:0006725,GO:0006807,GO:0008144,GO:0008150,GO:0008152,GO:0009058,GO:0009059,GO:0009987,GO:0010467,GO:0016070,GO:0016874,GO:0016875,GO:0017076,GO:0019538,GO:0019752,GO:0030554,GO:0032553,GO:…	ko00970,map00970	J
chromosome	LPCIIAFA_00347	NA	197	384228	385202	975	-	CDS	1	-1.02105	3.94849e-21	FALSE	FALSE	nonessential	nonessential	[K] Transcriptional regulator	NA	NA	K
chromosome	LPCIIAFA_00348	yedA	198	385294	386193	900	+	CDS	2	-0.045474	0.9394	FALSE	FALSE	nonessential	nonessential	[GER] Permeases of the drug/metabolite transporter (DMT)	NA	NA	EG
chromosome	LPCIIAFA_00349	NA	198	386178	386339	162	+	CDS	1	-0.0697738	0.50523	FALSE	FALSE	nonessential	nonessential	NA	NA	NA	NA
chromosome	LPCIIAFA_00350	NA	199	386475	386936	462	-	CDS	1	0.196818	0.479997	FALSE	FALSE	nonessential	nonessential	NA	NA	NA	K
chromosome	LPCIIAFA_00351	yigM	200	386977	387831	855	+	CDS	1	-0.0133249	0.955163	FALSE	FALSE	nonessential	nonessential	[GER] Permeases of the drug/metabolite transporter (DMT)	GO:0005575,GO:0005623,GO:0005886,GO:0016020,GO:0016021,GO:0031224,GO:0044425,GO:0044464,GO:0071944	NA	EG
chromosome	LPCIIAFA_00352	NA	201	387839	388702	864	-	CDS	1	0.219504	0.402467	FALSE	FALSE	nonessential	nonessential	[T] Response regulator containing a CheY-like receiver	NA	NA	T
chromosome	LPCIIAFA_00353	kdkA	202	388773	389486	714	-	CDS	1	-1.85851	4.00813e-60	FALSE	FALSE	nonessential	nonessential	NA	NA	ko00540,map00540	H
chromosome	LPCIIAFA_00354	opsX	203	389642	390697	1056	+	CDS	1	-0.614677	1.42428e-10	FALSE	FALSE	nonessential	nonessential	[M] ADP-heptose:LPS heptosyltransferase	GO:0000271,GO:0003674,GO:0003824,GO:0005575,GO:0005622,GO:0005623,GO:0005737,GO:0005829,GO:0005975,GO:0005976,GO:0006629,GO:0008150,GO:0008152,GO:0008610,GO:0008653,GO:0008713,GO:0008920,GO:0009058,GO:0009059,GO:0009103,GO:0009244,GO:0009311,GO:0009312,GO:0009987,GO:0016051,GO:0016740,GO:0016757,GO:0033692,GO:0034637,GO:0034645,GO:0043170,GO:0044237,GO:0044238,GO:0044249,GO:0044255,GO:0044260,GO:…	ko00540,ko01100,map00540,map01100	M
chromosome	LPCIIAFA_00355	gmk	204	391002	391628	627	+	CDS	1	-1.54927	4.9935e-43	FALSE	FALSE	uncertain/others	uncertain	[F] Guanylate kinase	GO:0000166,GO:0003674,GO:0003824,GO:0004385,GO:0005488,GO:0005515,GO:0005524,GO:0005575,GO:0005622,GO:0005623,GO:0005737,GO:0005829,GO:0006139,GO:0006163,GO:0006725,GO:0006753,GO:0006793,GO:0006796,GO:0006807,GO:0008144,GO:0008150,GO:0008152,GO:0009058,GO:0009116,GO:0009117,GO:0009119,GO:0009123,GO:0009126,GO:0009132,GO:0009135,GO:0009150,GO:0009161,GO:0009165,GO:0009167,GO:0009179,GO:0009185,GO:…	ko00230,ko00240,ko01100,map00230,map00240,map01100	F
chromosome	LPCIIAFA_00356	rpoZ	204	391708	391983	276	+	CDS	1	-0.447557	0.0244547	FALSE	FALSE	nonessential/internal promoter	nonessential/internal promoter	[K] DNA-directed RNA polymerase, subunit K/omega	GO:0003674,GO:0003676,GO:0003677,GO:0003824,GO:0003899,GO:0005488,GO:0005575,GO:0005618,GO:0005622,GO:0005623,GO:0005737,GO:0005829,GO:0006139,GO:0006351,GO:0006725,GO:0006807,GO:0008150,GO:0008152,GO:0009058,GO:0009059,GO:0009987,GO:0010467,GO:0016070,GO:0016740,GO:0016772,GO:0016779,GO:0018130,GO:0019438,GO:0030312,GO:0030880,GO:0032774,GO:0032991,GO:0034062,GO:0034641,GO:0034645,GO:0034654,GO:…	ko00230,ko00240,ko01100,ko03020,map00230,map00240,map01100,map03020	K
chromosome	LPCIIAFA_00357	spoT	204	392121	394238	2118	+	CDS	1	-5.72332	1.40422e-123	TRUE	TRUE	essential	essential	[TK] Guanosine polyphosphate pyrophosphohydrolases/synthetases	GO:0000166,GO:0001882,GO:0001883,GO:0003674,GO:0003824,GO:0005488,GO:0005524,GO:0005525,GO:0005575,GO:0005618,GO:0005622,GO:0005623,GO:0005737,GO:0005829,GO:0005886,GO:0006139,GO:0006163,GO:0006164,GO:0006725,GO:0006753,GO:0006793,GO:0006796,GO:0006807,GO:0006950,GO:0007154,GO:0008144,GO:0008150,GO:0008152,GO:0008728,GO:0008893,GO:0009058,GO:0009116,GO:0009117,GO:0009119,GO:0009150,GO:0009152,GO:…	ko00230,map00230	KT
chromosome	LPCIIAFA_00358	trmH	205	394390	395085	696	+	CDS	1	0.2814	0.00225362	FALSE	FALSE	nonessential	nonessential	[J] rRNA methylases	GO:0000049,GO:0001510,GO:0002128,GO:0002938,GO:0003674,GO:0003676,GO:0003723,GO:0003824,GO:0005488,GO:0006139,GO:0006396,GO:0006399,GO:0006400,GO:0006725,GO:0006807,GO:0008033,GO:0008150,GO:0008152,GO:0008168,GO:0008171,GO:0008173,GO:0008175,GO:0008757,GO:0009020,GO:0009451,GO:0009987,GO:0010467,GO:0016070,GO:0016423,GO:0016740,GO:0016741,GO:0030488,GO:0032259,GO:0034470,GO:0034641,GO:0034660,GO:…	NA	J
chromosome	LPCIIAFA_00359	cat	205	395088	395750	663	+	CDS	1	0.146629	0.0899668	FALSE	FALSE	nonessential	nonessential	[R] Acetyltransferase (isoleucine patch superfamily)	GO:0003674,GO:0003824,GO:0008150,GO:0008374,GO:0008811,GO:0016407,GO:0016413,GO:0016740,GO:0016746,GO:0016747,GO:0042221,GO:0046677,GO:0050896	NA	S
chromosome	LPCIIAFA_00360	pldB	205	395747	396787	1041	+	CDS	1	-0.687303	7.83853e-14	FALSE	FALSE	nonessential	nonessential	[I] Lysophospholipase	GO:0003674,GO:0003824,GO:0004620,GO:0004622,GO:0005575,GO:0005623,GO:0005886,GO:0006629,GO:0008150,GO:0008152,GO:0016020,GO:0016298,GO:0016740,GO:0016746,GO:0016747,GO:0016787,GO:0016788,GO:0044238,GO:0044464,GO:0052689,GO:0071704,GO:0071944	ko00564,map00564	I
chromosome	LPCIIAFA_00361	cof	205	396881	397693	813	+	CDS	1	0.0144765	0.909564	FALSE	FALSE	nonessential	nonessential	[R] Predicted hydrolases of the HAD superfamily	NA	NA	S
chromosome	LPCIIAFA_00362	pgtA	206	397775	399052	1278	-	CDS	1	0.207924	0.123046	FALSE	FALSE	nonessential	nonessential	[T] Response regulator containing CheY-like receiver, AAA-type	NA	ko02020,map02020	T
chromosome	LPCIIAFA_00363	pgtB	206	399036	401471	2436	-	CDS	1	0.207924	0.123046	FALSE	FALSE	nonessential	nonessential	[T] Signal transduction histidine kinase regulating phosphoglycerate	NA	ko02020,ko02030,map02020,map02030	T
chromosome	LPCIIAFA_00364	pgtC	206	401468	402727	1260	-	CDS	1	-0.0876584	0.849196	FALSE	FALSE	nonessential	nonessential	[P] ABC-type Fe3+ transport system, periplasmic component	GO:0005575,GO:0005623,GO:0005886,GO:0016020,GO:0016021,GO:0031224,GO:0044425,GO:0044464,GO:0071944	ko02010,ko02020,map02010,map02020	P
chromosome	LPCIIAFA_00365	uhpC	207	403042	404379	1338	+	CDS	2	-0.244813	0.956938	FALSE	FALSE	nonessential	nonessential	[G] Sugar phosphate permease	NA	ko02020,map02020	G
chromosome	LPCIIAFA_00366	bglC3	208	404452	404991	540	-	CDS	1	0.0828201	0.436206	FALSE	FALSE	nonessential	nonessential	NA	NA	NA	G
chromosome	LPCIIAFA_00367	NA	208	404991	405467	477	-	CDS	1	0.121342	0.110864	FALSE	FALSE	nonessential	nonessential	NA	NA	NA	NA
chromosome	LPCIIAFA_00368	NA	209	405649	405725	77	-	tRNA	1	-7.53704	3.82636e-57	TRUE	TRUE	uncertain/others	uncertain	NA	NA	NA	NA
chromosome	LPCIIAFA_00369	NA	209	405790	405875	86	-	tRNA	1	-1.70431	2.78647e-28	FALSE	FALSE	nonessential/internal promoter	nonessential/internal promoter	NA	NA	NA	NA
chromosome	LPCIIAFA_00370	NA	209	405896	405971	76	-	tRNA	1	-9.67227	4.1766e-15	TRUE	TRUE	uncertain	uncertain	NA	NA	NA	NA
chromosome	LPCIIAFA_00371	NA	209	406022	406098	77	-	tRNA	2	-8.10067	1.01507e-82	TRUE	TRUE	essential	essential	NA	NA	NA	NA
chromosome	LPCIIAFA_00372	Z012_03230	210	406359	406922	564	+	CDS	1	-0.0188721	0.961277	FALSE	FALSE	nonessential	nonessential	[K] Transcriptional regulator	GO:0000976,GO:0001067,GO:0003674,GO:0003676,GO:0003677,GO:0003690,GO:0003700,GO:0005488,GO:0005575,GO:0005622,GO:0005623,GO:0005737,GO:0005829,GO:0006139,GO:0006351,GO:0006355,GO:0006725,GO:0006807,GO:0008150,GO:0008152,GO:0009058,GO:0009059,GO:0009889,GO:0009987,GO:0010467,GO:0010468,GO:0010556,GO:0016070,GO:0018130,GO:0019219,GO:0019222,GO:0019438,GO:0031323,GO:0031326,GO:0032774,GO:0034641,GO:…	ko01501,map01501	K
chromosome	LPCIIAFA_00373	acrA	210	406955	408061	1107	+	CDS	1	-0.0545075	0.695058	FALSE	FALSE	nonessential	nonessential	[M] Membrane-fusion protein	GO:0003674,GO:0005215,GO:0005575,GO:0006810,GO:0008150,GO:0016020,GO:0016021,GO:0031224,GO:0044425,GO:0051179,GO:0051234,GO:0055085	ko01501,ko01503,map01501,map01503	M
chromosome	LPCIIAFA_00374	acrB	210	408077	411157	3081	+	CDS	1	0.122618	0.409186	FALSE	FALSE	nonessential	nonessential	[V] Cation/multidrug efflux pump	GO:0003674,GO:0005215,GO:0005575,GO:0005623,GO:0005886,GO:0006810,GO:0008150,GO:0016020,GO:0016021,GO:0022857,GO:0031224,GO:0044425,GO:0044464,GO:0051179,GO:0051234,GO:0055085,GO:0071944	ko01501,ko01503,map01501,map01503	V
chromosome	LPCIIAFA_00375	NA	211	411280	413247	1968	+	CDS	1	0.0535886	0.698384	FALSE	FALSE	nonessential	nonessential	[T] Signal transduction histidine kinase regulating C4-dicarboxylate	NA	NA	T
chromosome	LPCIIAFA_00376	gor	212	413324	414673	1350	+	CDS	1	0.138366	0.268734	FALSE	FALSE	nonessential	nonessential	[C] Pyruvate/2-oxoglutarate dehydrogenase complex, dihydrolipoamide dehydrogenase (E3)	GO:0000166,GO:0003674,GO:0003824,GO:0004362,GO:0005488,GO:0005575,GO:0005622,GO:0005623,GO:0005737,GO:0006091,GO:0006518,GO:0006575,GO:0006749,GO:0006790,GO:0006807,GO:0008150,GO:0008152,GO:0009055,GO:0009636,GO:0009987,GO:0015036,GO:0015037,GO:0015038,GO:0016209,GO:0016491,GO:0016651,GO:0016667,GO:0016668,GO:0019725,GO:0022900,GO:0034641,GO:0036094,GO:0042221,GO:0042592,GO:0043167,GO:0043168,GO:…	ko00480,ko04918,map00480,map04918	C
chromosome	LPCIIAFA_00377	kdpA	213	415067	416761	1695	+	CDS	1	0.0726191	0.306372	FALSE	FALSE	nonessential	nonessential	[P] K+-transporting ATPase, A chain	GO:0003674,GO:0003824,GO:0005215,GO:0005488,GO:0005575,GO:0005618,GO:0005623,GO:0005886,GO:0006810,GO:0006811,GO:0006812,GO:0006813,GO:0008150,GO:0008324,GO:0008556,GO:0009987,GO:0015075,GO:0015077,GO:0015079,GO:0015318,GO:0015399,GO:0015405,GO:0015662,GO:0015672,GO:0016020,GO:0016021,GO:0016462,GO:0016787,GO:0016817,GO:0016818,GO:0016887,GO:0017111,GO:0019829,GO:0022804,GO:0022853,GO:0022857,GO:…	ko02020,map02020	P
chromosome	LPCIIAFA_00378	kdpB	213	416817	418874	2058	+	CDS	1	0.0449004	0.912675	FALSE	FALSE	nonessential	nonessential	[P] High-affinity K+ transport system, ATPase chain	GO:0000166,GO:0003674,GO:0003824,GO:0005215,GO:0005488,GO:0005524,GO:0005575,GO:0005623,GO:0005886,GO:0006810,GO:0006811,GO:0006812,GO:0006813,GO:0008144,GO:0008150,GO:0008324,GO:0008556,GO:0009987,GO:0015075,GO:0015077,GO:0015079,GO:0015318,GO:0015399,GO:0015405,GO:0015662,GO:0015672,GO:0016020,GO:0016021,GO:0016462,GO:0016787,GO:0016817,GO:0016818,GO:0016887,GO:0017076,GO:0017111,GO:0019829,GO:…	ko02020,map02020	P
chromosome	LPCIIAFA_00379	kdpC	213	418935	419462	528	+	CDS	1	-0.414055	3.73462e-06	FALSE	FALSE	nonessential	nonessential	[P] K+-transporting ATPase, c chain	GO:0000166,GO:0003674,GO:0003824,GO:0005215,GO:0005488,GO:0005524,GO:0005575,GO:0005623,GO:0005886,GO:0006810,GO:0006811,GO:0006812,GO:0006813,GO:0008144,GO:0008150,GO:0008324,GO:0008556,GO:0009987,GO:0015075,GO:0015077,GO:0015079,GO:0015318,GO:0015399,GO:0015405,GO:0015662,GO:0015672,GO:0016020,GO:0016021,GO:0016462,GO:0016787,GO:0016817,GO:0016818,GO:0016887,GO:0017076,GO:0017111,GO:0019829,GO:…	ko02020,map02020	P
chromosome	LPCIIAFA_00380	kdpD	213	419565	422153	2589	+	CDS	1	0.0875326	0.256995	FALSE	FALSE	nonessential	nonessential	[T] Osmosensitive K+ channel histidine kinase	NA	ko02020,map02020	T
chromosome	LPCIIAFA_00381	kdpE	213	422192	422875	684	+	CDS	1	0.0696895	0.747452	FALSE	FALSE	nonessential	nonessential	[TK] Response regulators consisting of a CheY-like	NA	ko02020,ko02024,map02020,map02024	T
chromosome	LPCIIAFA_00382	bcr1	214	422880	424007	1128	-	CDS	2	-0.0652591	0.661074	FALSE	FALSE	nonessential	nonessential	[G] Na+/melibiose symporter and related transporters	GO:0003674,GO:0005215,GO:0005575,GO:0005623,GO:0005886,GO:0006810,GO:0006855,GO:0008150,GO:0015238,GO:0015893,GO:0016020,GO:0016021,GO:0022857,GO:0031224,GO:0042221,GO:0042493,GO:0044425,GO:0044464,GO:0050896,GO:0051179,GO:0051234,GO:0055085,GO:0071944	NA	EGP
chromosome	LPCIIAFA_00383	NA	215	424100	424924	825	+	CDS	1	0.0235236	0.922509	FALSE	FALSE	nonessential	nonessential	[F] Adenosine deaminase	NA	NA	K
chromosome	LPCIIAFA_00384	NA	216	424854	425087	234	-	CDS	1	0.161761	0.072795	FALSE	FALSE	nonessential	nonessential	NA	NA	NA	NA
chromosome	LPCIIAFA_00385	avtA	217	425370	426620	1251	+	CDS	1	-0.0570783	0.808877	FALSE	FALSE	nonessential	nonessential	[E] Alanine-alpha-ketoisovalerate (or valine-pyruvate) aminotransferase	GO:0003674,GO:0003824,GO:0005488,GO:0005575,GO:0005622,GO:0005623,GO:0005737,GO:0005829,GO:0006082,GO:0006520,GO:0006522,GO:0006523,GO:0006807,GO:0008144,GO:0008150,GO:0008152,GO:0008483,GO:0008652,GO:0009042,GO:0009058,GO:0009078,GO:0009079,GO:0009987,GO:0016053,GO:0016740,GO:0016769,GO:0019752,GO:0019842,GO:0030170,GO:0030632,GO:0036094,GO:0043167,GO:0043168,GO:0043436,GO:0044237,GO:0044238,GO:…	ko00290,ko01100,ko01110,ko01130,map00290,map01100,map01110,map01130	E
chromosome	LPCIIAFA_00386	ibpB	218	426694	427134	441	-	CDS	1	0.0461785	0.749173	FALSE	FALSE	nonessential	nonessential	[O] Molecular chaperone (small heat shock protein)	GO:0003674,GO:0005488,GO:0005515,GO:0005575,GO:0005622,GO:0005623,GO:0005737,GO:0006950,GO:0008150,GO:0009266,GO:0009408,GO:0009628,GO:0010035,GO:0010038,GO:0042221,GO:0042802,GO:0044424,GO:0044464,GO:0046688,GO:0050896,GO:0097501,GO:1990169	ko04141,map04141	O
chromosome	LPCIIAFA_00387	ibpA	218	427227	427640	414	-	CDS	1	-0.583814	0.0747676	FALSE	FALSE	nonessential	nonessential	[O] Molecular chaperone (small heat shock protein)	GO:0003674,GO:0005488,GO:0005515,GO:0005575,GO:0005622,GO:0005623,GO:0005737,GO:0005829,GO:0006950,GO:0008150,GO:0009266,GO:0009408,GO:0009628,GO:0042802,GO:0044424,GO:0044444,GO:0044464,GO:0050896	ko04141,map04141	O
chromosome	LPCIIAFA_00388	yddR	219	427916	428686	771	+	CDS	1	0.100473	0.24522	FALSE	FALSE	nonessential	nonessential	[R] Predicted Zn-dependent hydrolases of the beta-lactamase	NA	NA	S
chromosome	LPCIIAFA_00389	adpA	220	428774	429736	963	+	CDS	1	-1.35939	7.20453e-15	FALSE	FALSE	nonessential	nonessential	[K] Transcriptional regulator containing an amidase domain	NA	NA	K
chromosome	LPCIIAFA_00390	gyrB	221	429862	432273	2412	-	CDS	1	-4.65654	1.18424e-215	TRUE	TRUE	uncertain	uncertain	[L] Type IIA topoisomerase (DNA gyrase/topo II,	GO:0000166,GO:0003674,GO:0003676,GO:0003677,GO:0003824,GO:0003916,GO:0003918,GO:0005488,GO:0005524,GO:0005575,GO:0005622,GO:0005623,GO:0005694,GO:0005737,GO:0005829,GO:0006139,GO:0006259,GO:0006265,GO:0006351,GO:0006725,GO:0006807,GO:0006996,GO:0007059,GO:0008094,GO:0008144,GO:0008150,GO:0008152,GO:0009058,GO:0009059,GO:0009295,GO:0009330,GO:0009987,GO:0010467,GO:0016043,GO:0016070,GO:0016462,GO:…	NA	L
chromosome	LPCIIAFA_00391	recF	221	432270	433373	1104	-	CDS	1	-5.80476	7.56345e-31	TRUE	TRUE	uncertain	uncertain	[L] Recombinational DNA repair ATPase (RecF pathway)	GO:0000166,GO:0000731,GO:0003674,GO:0003676,GO:0003677,GO:0003697,GO:0005488,GO:0005524,GO:0005575,GO:0005622,GO:0005623,GO:0005737,GO:0005829,GO:0005886,GO:0006139,GO:0006259,GO:0006260,GO:0006281,GO:0006302,GO:0006725,GO:0006807,GO:0006950,GO:0006974,GO:0007154,GO:0008144,GO:0008150,GO:0008152,GO:0009058,GO:0009059,GO:0009314,GO:0009411,GO:0009416,GO:0009432,GO:0009605,GO:0009628,GO:0009987,GO:…	ko03440,map03440	L
chromosome	LPCIIAFA_00392	dnaN	221	433376	434479	1104	-	CDS	0	NA	NA	FALSE	NA	uncertain	uncertain	[L] DNA polymerase sliding clamp subunit (PCNA	GO:0003674,GO:0003676,GO:0003677,GO:0003824,GO:0003887,GO:0004518,GO:0004527,GO:0005488,GO:0005515,GO:0005575,GO:0005622,GO:0005623,GO:0005737,GO:0005829,GO:0006139,GO:0006259,GO:0006260,GO:0006261,GO:0006271,GO:0006725,GO:0006807,GO:0006950,GO:0006974,GO:0008150,GO:0008152,GO:0008408,GO:0009058,GO:0009059,GO:0009360,GO:0009987,GO:0016740,GO:0016772,GO:0016779,GO:0016787,GO:0016788,GO:0018130,GO:…	ko00230,ko00240,ko01100,ko03030,ko03430,ko03440,map00230,map00240,map01100,map03030,map03430,map03440	L
chromosome	LPCIIAFA_00393	dnaA	221	434563	435933	1371	-	CDS	1	-2.40248	1.09039e-70	TRUE	TRUE	essential	essential	[L] ATPase involved in DNA replication initiation	GO:0000166,GO:0003674,GO:0003676,GO:0003677,GO:0003688,GO:0003690,GO:0005488,GO:0005515,GO:0005524,GO:0005575,GO:0005622,GO:0005623,GO:0005737,GO:0005829,GO:0005886,GO:0006139,GO:0006259,GO:0006260,GO:0006261,GO:0006270,GO:0006275,GO:0006351,GO:0006355,GO:0006725,GO:0006807,GO:0008144,GO:0008150,GO:0008152,GO:0008156,GO:0009058,GO:0009059,GO:0009889,GO:0009890,GO:0009892,GO:0009987,GO:0010467,GO:…	ko02020,ko04112,map02020,map04112	L
chromosome	LPCIIAFA_00394	fliY	222	436247	437005	759	+	CDS	1	-0.237912	0.615837	FALSE	FALSE	nonessential	nonessential	[ET] ABC-type amino acid transport/signal transduction systems,	GO:0000099,GO:0000101,GO:0003333,GO:0003674,GO:0004888,GO:0004970,GO:0005215,GO:0005216,GO:0005230,GO:0005342,GO:0005488,GO:0005575,GO:0005623,GO:0006791,GO:0006810,GO:0006811,GO:0006820,GO:0006865,GO:0007154,GO:0007165,GO:0007166,GO:0007215,GO:0008066,GO:0008150,GO:0008509,GO:0008514,GO:0009987,GO:0015075,GO:0015171,GO:0015179,GO:0015184,GO:0015267,GO:0015276,GO:0015318,GO:0015711,GO:0015804,GO:…	ko02010,map02010	ET
chromosome	LPCIIAFA_00395	yxeN	222	437009	437674	666	+	CDS	1	0.0892389	0.309149	FALSE	FALSE	nonessential	nonessential	[E] ABC-type amino acid transport system, permease	GO:0003333,GO:0003674,GO:0005215,GO:0005342,GO:0005575,GO:0005623,GO:0005886,GO:0006810,GO:0006811,GO:0006820,GO:0006865,GO:0008150,GO:0008509,GO:0008514,GO:0015075,GO:0015171,GO:0015318,GO:0015711,GO:0015849,GO:0016020,GO:0016021,GO:0022857,GO:0031224,GO:0032991,GO:0034220,GO:0043190,GO:0044425,GO:0044459,GO:0044464,GO:0046942,GO:0046943,GO:0051179,GO:0051234,GO:0055085,GO:0071702,GO:0071705,GO:…	ko02010,map02010	P
chromosome	LPCIIAFA_00396	tcyC	222	437762	438496	735	+	CDS	1	0.0241577	0.83796	FALSE	FALSE	nonessential	nonessential	[E] ABC-type polar amino acid transport system,	GO:0000166,GO:0003333,GO:0003674,GO:0003824,GO:0005215,GO:0005275,GO:0005342,GO:0005488,GO:0005524,GO:0005575,GO:0005623,GO:0005886,GO:0006810,GO:0006811,GO:0006820,GO:0006865,GO:0008144,GO:0008150,GO:0008509,GO:0008514,GO:0015075,GO:0015171,GO:0015318,GO:0015399,GO:0015405,GO:0015424,GO:0015711,GO:0015837,GO:0015849,GO:0016020,GO:0016462,GO:0016787,GO:0016817,GO:0016818,GO:0016887,GO:0017076,GO:…	ko02010,map02010	E
chromosome	LPCIIAFA_00397	rpmH	223	438766	438900	135	+	CDS	1	-6.93449	2.26436e-10	TRUE	TRUE	uncertain	uncertain	[J] Ribosomal protein L34	GO:0003674,GO:0003676,GO:0003723,GO:0003735,GO:0005198,GO:0005488,GO:0005575,GO:0005622,GO:0005623,GO:0005737,GO:0005829,GO:0005840,GO:0006412,GO:0006518,GO:0006807,GO:0008150,GO:0008152,GO:0009058,GO:0009059,GO:0009987,GO:0010467,GO:0015934,GO:0019538,GO:0019843,GO:0022625,GO:0022626,GO:0032991,GO:0034641,GO:0034645,GO:0043043,GO:0043170,GO:0043226,GO:0043228,GO:0043229,GO:0043232,GO:0043603,GO:…	ko03010,map03010	J
chromosome	LPCIIAFA_00398	rnpA	223	438900	439259	360	+	CDS	1	-6.79184	3.58513e-71	TRUE	TRUE	uncertain	uncertain	[J] RNase P protein component	GO:0000049,GO:0000966,GO:0001682,GO:0003674,GO:0003676,GO:0003723,GO:0003824,GO:0004518,GO:0004519,GO:0004521,GO:0004526,GO:0004540,GO:0004549,GO:0005488,GO:0005575,GO:0005622,GO:0005623,GO:0005634,GO:0005655,GO:0005730,GO:0006139,GO:0006396,GO:0006399,GO:0006725,GO:0006807,GO:0008033,GO:0008150,GO:0008152,GO:0009987,GO:0010467,GO:0016070,GO:0016787,GO:0016788,GO:0016891,GO:0016893,GO:0030677,GO:…	NA	J
chromosome	LPCIIAFA_00399	yidC	223	439480	441126	1647	+	CDS	1	-6.86494	2.58492e-06	TRUE	TRUE	uncertain	uncertain	[U] Preprotein translocase subunit YidC	GO:0002790,GO:0003674,GO:0005215,GO:0005575,GO:0005623,GO:0005886,GO:0005887,GO:0006457,GO:0006810,GO:0008104,GO:0008150,GO:0008565,GO:0009306,GO:0009987,GO:0015031,GO:0015833,GO:0016020,GO:0016021,GO:0016043,GO:0022607,GO:0031224,GO:0031226,GO:0032940,GO:0032977,GO:0033036,GO:0034613,GO:0042886,GO:0043933,GO:0044085,GO:0044425,GO:0044459,GO:0044464,GO:0045184,GO:0046903,GO:0051179,GO:0051205,GO:…	ko02024,ko03060,ko03070,map02024,map03060,map03070	U
chromosome	LPCIIAFA_00400	mnmE	223	441236	442597	1362	+	CDS	1	-3.6829	4.8633e-27	TRUE	TRUE	essential	essential	[R] Predicted GTPase	GO:0000166,GO:0001510,GO:0001882,GO:0001883,GO:0002097,GO:0002098,GO:0003674,GO:0003824,GO:0003924,GO:0005488,GO:0005515,GO:0005525,GO:0005575,GO:0005622,GO:0005623,GO:0005737,GO:0005829,GO:0005886,GO:0006139,GO:0006396,GO:0006399,GO:0006400,GO:0006457,GO:0006725,GO:0006807,GO:0008033,GO:0008150,GO:0008152,GO:0009268,GO:0009451,GO:0009628,GO:0009636,GO:0009987,GO:0010467,GO:0016020,GO:0016070,GO:…	NA	J
chromosome	LPCIIAFA_00401	fhuB	224	442668	444650	1983	-	CDS	2	-0.946995	0.840571	FALSE	FALSE	nonessential	nonessential	[P] ABC-type Fe3+-siderophore transport system, permease component	NA	ko02010,map02010	P
chromosome	LPCIIAFA_00402	fhuD	224	444647	445573	927	-	CDS	1	0.042026	0.809471	FALSE	FALSE	nonessential	nonessential	[P] ABC-type Fe3+-hydroxamate transport system, periplasmic component	GO:0005575,GO:0005623,GO:0006810,GO:0006811,GO:0008150,GO:0030288,GO:0030313,GO:0031975,GO:0042592,GO:0042597,GO:0044464,GO:0048878,GO:0050801,GO:0051179,GO:0051234,GO:0055065,GO:0055072,GO:0055076,GO:0055080,GO:0065007,GO:0065008,GO:0098771	ko02010,map02010	P
chromosome	LPCIIAFA_00403	fhuC	224	445592	446356	765	-	CDS	1	0.118194	0.651905	FALSE	FALSE	nonessential	nonessential	[PH] ABC-type cobalamin/Fe3+-siderophores transport systems, ATPase components	GO:0000166,GO:0003674,GO:0003824,GO:0005215,GO:0005488,GO:0005524,GO:0005575,GO:0005623,GO:0005886,GO:0006810,GO:0006811,GO:0008144,GO:0008150,GO:0015399,GO:0015405,GO:0015603,GO:0015623,GO:0015688,GO:0016020,GO:0016021,GO:0016462,GO:0016787,GO:0016817,GO:0016818,GO:0016887,GO:0017076,GO:0017111,GO:0022804,GO:0022857,GO:0030554,GO:0031224,GO:0032553,GO:0032555,GO:0032559,GO:0032991,GO:0035639,GO:…	ko02010,map02010	P
chromosome	LPCIIAFA_00404	yojI	224	446379	448037	1659	-	CDS	1	-0.0625844	0.76953	FALSE	FALSE	nonessential	nonessential	[QP] ABC-type siderophore export system, fused ATPase	GO:0000166,GO:0003674,GO:0003824,GO:0005215,GO:0005488,GO:0005524,GO:0005575,GO:0005623,GO:0005886,GO:0006810,GO:0008144,GO:0008150,GO:0015399,GO:0015405,GO:0015833,GO:0015893,GO:0016020,GO:0016021,GO:0016462,GO:0016787,GO:0016817,GO:0016818,GO:0016887,GO:0017076,GO:0017111,GO:0022804,GO:0022857,GO:0030554,GO:0031224,GO:0032553,GO:0032555,GO:0032559,GO:0035639,GO:0036094,GO:0042221,GO:0042493,GO:…	ko02010,map02010	P
chromosome	LPCIIAFA_00405	fhuA	224	448117	450225	2109	-	CDS	1	0.177268	0.120643	FALSE	FALSE	nonessential	nonessential	[P] Outer membrane receptor proteins, mostly Fe	NA	NA	P
chromosome	LPCIIAFA_00406	mioC	225	450609	451058	450	+	CDS	1	0.0658305	0.76889	FALSE	FALSE	nonessential	nonessential	[C] Flavodoxins	GO:0000166,GO:0003674,GO:0005488,GO:0005575,GO:0005622,GO:0005623,GO:0005737,GO:0005829,GO:0008150,GO:0008152,GO:0010181,GO:0032553,GO:0036094,GO:0043167,GO:0043168,GO:0044424,GO:0044444,GO:0044464,GO:0048037,GO:0050662,GO:0050789,GO:0050794,GO:0051302,GO:0055114,GO:0065007,GO:0097159,GO:0097367,GO:1901265,GO:1901363	NA	C
chromosome	LPCIIAFA_00407	gidA	226	451568	453457	1890	+	CDS	1	-5.69723	7.54847e-38	TRUE	TRUE	essential	essential	[D] NAD/FAD-utilizing enzyme apparently involved in cell	GO:0000166,GO:0001510,GO:0002097,GO:0002098,GO:0003674,GO:0003824,GO:0005488,GO:0005575,GO:0005622,GO:0005623,GO:0005737,GO:0005829,GO:0006139,GO:0006396,GO:0006399,GO:0006400,GO:0006725,GO:0006807,GO:0008033,GO:0008150,GO:0008152,GO:0009314,GO:0009411,GO:0009416,GO:0009451,GO:0009628,GO:0009987,GO:0010467,GO:0016070,GO:0016491,GO:0030488,GO:0032259,GO:0034470,GO:0034641,GO:0034660,GO:0036094,GO:…	NA	D
chromosome	LPCIIAFA_00408	rsmG	226	453469	454104	636	+	CDS	1	-0.235072	0.00603237	FALSE	FALSE	nonessential	nonessential	[M] Predicted S-adenosylmethionine-dependent methyltransferase involved in bacterial	GO:0000154,GO:0001510,GO:0003674,GO:0003676,GO:0003723,GO:0003824,GO:0005488,GO:0005575,GO:0005622,GO:0005623,GO:0005737,GO:0005829,GO:0006139,GO:0006364,GO:0006396,GO:0006725,GO:0006807,GO:0008150,GO:0008152,GO:0008168,GO:0008170,GO:0008173,GO:0008649,GO:0008757,GO:0009451,GO:0009987,GO:0010467,GO:0016070,GO:0016072,GO:0016435,GO:0016740,GO:0016741,GO:0022613,GO:0031167,GO:0032259,GO:0034470,GO:…	NA	J
chromosome	LPCIIAFA_00409	parA	226	454131	454934	804	+	CDS	1	-0.143394	0.0224078	FALSE	FALSE	nonessential	nonessential	[D] ATPases involved in chromosome partitioning	GO:0000166,GO:0003674,GO:0005488,GO:0005524,GO:0007059,GO:0008144,GO:0008150,GO:0009987,GO:0017076,GO:0030554,GO:0032553,GO:0032555,GO:0032559,GO:0035639,GO:0036094,GO:0043167,GO:0043168,GO:0097159,GO:0097367,GO:1901265,GO:1901363	NA	D
chromosome	LPCIIAFA_00410	parB	226	454931	455839	909	+	CDS	1	-0.0414144	0.738552	FALSE	FALSE	nonessential	nonessential	[K] Predicted transcriptional regulators	GO:0003674,GO:0003676,GO:0003677,GO:0005488,GO:0007059,GO:0008150,GO:0009987,GO:0097159,GO:1901363	NA	K
chromosome	LPCIIAFA_00411	atpI	227	456048	456440	393	+	CDS	1	-3.02258	1.74547e-31	TRUE	TRUE	uncertain/others	uncertain	[C] F0F1-type ATP synthase, subunit I	GO:0003674,GO:0003824,GO:0005215,GO:0005575,GO:0005622,GO:0005623,GO:0005886,GO:0006139,GO:0006163,GO:0006164,GO:0006725,GO:0006753,GO:0006754,GO:0006793,GO:0006796,GO:0006807,GO:0006810,GO:0006811,GO:0006812,GO:0008150,GO:0008152,GO:0008324,GO:0009058,GO:0009117,GO:0009123,GO:0009124,GO:0009126,GO:0009127,GO:0009141,GO:0009142,GO:0009144,GO:0009145,GO:0009150,GO:0009152,GO:0009156,GO:0009161,GO:…	NA	C
chromosome	LPCIIAFA_00412	atpB	227	456449	457231	783	+	CDS	1	-0.842756	0.911645	FALSE	FALSE	nonessential/internal promoter	nonessential/internal promoter	[C] F0F1-type ATP synthase, subunit a	GO:0003674,GO:0003824,GO:0005215,GO:0005575,GO:0005622,GO:0005623,GO:0005886,GO:0005887,GO:0006139,GO:0006163,GO:0006164,GO:0006725,GO:0006753,GO:0006754,GO:0006793,GO:0006796,GO:0006807,GO:0006810,GO:0006811,GO:0006812,GO:0008150,GO:0008152,GO:0008324,GO:0009058,GO:0009117,GO:0009123,GO:0009124,GO:0009126,GO:0009127,GO:0009141,GO:0009142,GO:0009144,GO:0009145,GO:0009150,GO:0009152,GO:0009156,GO:…	ko00190,ko00195,ko01100,map00190,map00195,map01100	C
chromosome	LPCIIAFA_00413	atpE	227	457290	457532	243	+	CDS	1	-3.3651	7.20052e-42	TRUE	TRUE	uncertain	uncertain	[C] F0F1-type ATP synthase, subunit c/Archaeal/vacuolar-type H+-ATPase,	GO:0003674,GO:0003824,GO:0005215,GO:0005488,GO:0005575,GO:0005622,GO:0005623,GO:0005886,GO:0006139,GO:0006163,GO:0006164,GO:0006725,GO:0006753,GO:0006754,GO:0006793,GO:0006796,GO:0006807,GO:0006810,GO:0006811,GO:0006812,GO:0008150,GO:0008152,GO:0008289,GO:0008324,GO:0009058,GO:0009117,GO:0009123,GO:0009124,GO:0009126,GO:0009127,GO:0009141,GO:0009142,GO:0009144,GO:0009145,GO:0009150,GO:0009152,GO:…	ko00190,ko00195,ko01100,map00190,map00195,map01100	C
chromosome	LPCIIAFA_00414	atpF	227	457585	458055	471	+	CDS	1	-3.9377	4.42468e-44	TRUE	TRUE	uncertain	uncertain	[C] F0F1-type ATP synthase, subunit b	GO:0003674,GO:0003824,GO:0005215,GO:0005575,GO:0005622,GO:0005623,GO:0005886,GO:0006139,GO:0006163,GO:0006164,GO:0006725,GO:0006753,GO:0006754,GO:0006793,GO:0006796,GO:0006807,GO:0006810,GO:0006811,GO:0006812,GO:0008150,GO:0008152,GO:0008324,GO:0009058,GO:0009117,GO:0009123,GO:0009124,GO:0009126,GO:0009127,GO:0009141,GO:0009142,GO:0009144,GO:0009145,GO:0009150,GO:0009152,GO:0009156,GO:0009161,GO:…	ko00190,ko00195,ko01100,map00190,map00195,map01100	C
chromosome	LPCIIAFA_00415	atpH	227	458069	458602	534	+	CDS	1	-3.33652	2.16344e-201	TRUE	TRUE	uncertain	uncertain	[C] F0F1-type ATP synthase, delta subunit (mitochondrial	GO:0003674,GO:0003824,GO:0005215,GO:0005575,GO:0005622,GO:0005623,GO:0005737,GO:0005886,GO:0006139,GO:0006163,GO:0006164,GO:0006725,GO:0006753,GO:0006754,GO:0006793,GO:0006796,GO:0006807,GO:0006810,GO:0006811,GO:0006812,GO:0008150,GO:0008152,GO:0008324,GO:0009058,GO:0009117,GO:0009123,GO:0009124,GO:0009126,GO:0009127,GO:0009141,GO:0009142,GO:0009144,GO:0009145,GO:0009150,GO:0009152,GO:0009156,GO:…	ko00190,ko00195,ko01100,map00190,map00195,map01100	C
chromosome	LPCIIAFA_00416	atpA	227	458618	460159	1542	+	CDS	1	-3.489	9.08692e-93	TRUE	TRUE	uncertain	uncertain	[C] F0F1-type ATP synthase, alpha subunit	GO:0000166,GO:0003674,GO:0003824,GO:0005215,GO:0005488,GO:0005524,GO:0005575,GO:0005618,GO:0005622,GO:0005623,GO:0005737,GO:0005886,GO:0006139,GO:0006163,GO:0006164,GO:0006725,GO:0006753,GO:0006754,GO:0006793,GO:0006796,GO:0006807,GO:0006810,GO:0006811,GO:0006812,GO:0008144,GO:0008150,GO:0008152,GO:0008324,GO:0009058,GO:0009117,GO:0009123,GO:0009124,GO:0009126,GO:0009127,GO:0009141,GO:0009142,GO:…	ko00190,ko00195,ko01100,map00190,map00195,map01100	C
chromosome	LPCIIAFA_00417	atpG	227	460203	461069	867	+	CDS	1	-3.59842	1.86811e-50	TRUE	TRUE	uncertain	uncertain	[C] F0F1-type ATP synthase, gamma subunit	GO:0003674,GO:0003824,GO:0005215,GO:0005575,GO:0005618,GO:0005622,GO:0005623,GO:0005886,GO:0006139,GO:0006163,GO:0006164,GO:0006725,GO:0006753,GO:0006754,GO:0006793,GO:0006796,GO:0006807,GO:0006810,GO:0006811,GO:0006812,GO:0008150,GO:0008152,GO:0008324,GO:0009058,GO:0009117,GO:0009123,GO:0009124,GO:0009126,GO:0009127,GO:0009141,GO:0009142,GO:0009144,GO:0009145,GO:0009150,GO:0009152,GO:0009156,GO:…	ko00190,ko00195,ko01100,map00190,map00195,map01100	C
chromosome	LPCIIAFA_00418	atpD	227	461103	462491	1389	+	CDS	1	-3.81983	2.70163e-17	TRUE	TRUE	uncertain	uncertain	[C] F0F1-type ATP synthase, beta subunit	GO:0000166,GO:0003674,GO:0003824,GO:0005215,GO:0005488,GO:0005524,GO:0005575,GO:0005622,GO:0005623,GO:0005737,GO:0005886,GO:0006139,GO:0006163,GO:0006164,GO:0006725,GO:0006753,GO:0006754,GO:0006793,GO:0006796,GO:0006807,GO:0006810,GO:0006811,GO:0006812,GO:0008144,GO:0008150,GO:0008152,GO:0008324,GO:0009058,GO:0009117,GO:0009123,GO:0009124,GO:0009126,GO:0009127,GO:0009141,GO:0009142,GO:0009144,GO:…	ko00190,ko00195,ko01100,map00190,map00195,map01100	C
chromosome	LPCIIAFA_00419	atpC	227	462510	462938	429	+	CDS	1	-2.45115	2.5564e-50	TRUE	TRUE	uncertain	uncertain	[C] F0F1-type ATP synthase, epsilon subunit (mitochondrial	GO:0003674,GO:0003824,GO:0005215,GO:0005575,GO:0005622,GO:0005623,GO:0005886,GO:0006139,GO:0006163,GO:0006164,GO:0006725,GO:0006753,GO:0006754,GO:0006793,GO:0006796,GO:0006807,GO:0006810,GO:0006811,GO:0006812,GO:0006814,GO:0008150,GO:0008152,GO:0008324,GO:0009058,GO:0009117,GO:0009123,GO:0009124,GO:0009126,GO:0009127,GO:0009141,GO:0009142,GO:0009144,GO:0009145,GO:0009150,GO:0009152,GO:0009156,GO:…	ko00190,ko00195,ko01100,map00190,map00195,map01100	C
chromosome	LPCIIAFA_00420	glmU	227	463033	464394	1362	+	CDS	1	-7.68001	8.55064e-13	TRUE	TRUE	essential	essential	[M] N-acetylglucosamine-1-phosphate uridyltransferase (contains nucleotidyltransferase and I-patch	GO:0000270,GO:0000271,GO:0000287,GO:0000902,GO:0003674,GO:0003824,GO:0003977,GO:0005488,GO:0005515,GO:0005575,GO:0005622,GO:0005623,GO:0005737,GO:0005829,GO:0005975,GO:0005976,GO:0006022,GO:0006023,GO:0006024,GO:0006040,GO:0006047,GO:0006048,GO:0006139,GO:0006629,GO:0006643,GO:0006644,GO:0006664,GO:0006725,GO:0006793,GO:0006796,GO:0006807,GO:0008080,GO:0008150,GO:0008152,GO:0008360,GO:0008610,GO:…	ko00520,ko01100,ko01130,map00520,map01100,map01130	M
chromosome	LPCIIAFA_00421	creD	228	464445	465806	1362	-	CDS	1	0.118126	0.137411	FALSE	FALSE	nonessential	nonessential	[V] Inner membrane protein involved in colicin	GO:0005575,GO:0005623,GO:0005886,GO:0016020,GO:0016021,GO:0031224,GO:0044425,GO:0044464,GO:0071944	NA	V
chromosome	LPCIIAFA_00422	creC	229	466044	467465	1422	-	CDS	2	0.0444665	0.894671	FALSE	FALSE	nonessential/internal promoter	nonessential/internal promoter	[T] Osmosensitive K+ channel histidine kinase	GO:0000155,GO:0000160,GO:0000166,GO:0003674,GO:0003824,GO:0004672,GO:0004673,GO:0005488,GO:0005524,GO:0005575,GO:0005622,GO:0005623,GO:0005886,GO:0006464,GO:0006468,GO:0006793,GO:0006796,GO:0006807,GO:0007154,GO:0007165,GO:0007584,GO:0008144,GO:0008150,GO:0008152,GO:0009605,GO:0009987,GO:0009991,GO:0016020,GO:0016021,GO:0016301,GO:0016310,GO:0016740,GO:0016772,GO:0016773,GO:0016775,GO:0017076,GO:…	ko02020,ko02024,map02020,map02024	T
chromosome	LPCIIAFA_00423	creB	229	467500	468219	720	-	CDS	1	-6.52663	7.13524e-21	TRUE	TRUE	essential	essential	[TK] Response regulators consisting of a CheY-like	GO:0000160,GO:0000976,GO:0000984,GO:0000986,GO:0000987,GO:0001017,GO:0001067,GO:0003674,GO:0003676,GO:0003677,GO:0003690,GO:0005488,GO:0005515,GO:0005575,GO:0005622,GO:0005623,GO:0005737,GO:0006139,GO:0006351,GO:0006355,GO:0006725,GO:0006807,GO:0007154,GO:0007165,GO:0008150,GO:0008152,GO:0009058,GO:0009059,GO:0009889,GO:0009891,GO:0009893,GO:0009987,GO:0010467,GO:0010468,GO:0010556,GO:0010557,GO:…	ko02020,map02020	KT
chromosome	LPCIIAFA_00424	glmR	230	468297	469070	774	+	CDS	1	-1.81268	4.46068e-08	FALSE	FALSE	nonessential	nonessential	[KG] Transcriptional regulators of sugar metabolism	NA	NA	K
chromosome	LPCIIAFA_00425	glmS	230	469122	470954	1833	+	CDS	1	-0.160659	0.241828	FALSE	FALSE	nonessential	nonessential	[M] Glucosamine 6-phosphate synthetase, contains amidotransferase and	GO:0003674,GO:0003824,GO:0004360,GO:0005488,GO:0005575,GO:0005622,GO:0005623,GO:0005737,GO:0005829,GO:0006002,GO:0006040,GO:0006047,GO:0006048,GO:0006082,GO:0006139,GO:0006464,GO:0006486,GO:0006487,GO:0006520,GO:0006541,GO:0006725,GO:0006793,GO:0006796,GO:0006807,GO:0008150,GO:0008152,GO:0008483,GO:0009058,GO:0009059,GO:0009064,GO:0009100,GO:0009101,GO:0009225,GO:0009226,GO:0009877,GO:0009987,GO:…	ko00250,ko00520,ko01100,ko01130,ko04931,map00250,map00520,map01100,map01130,map04931	M
chromosome	LPCIIAFA_00426	sdiA	231	471025	471801	777	-	CDS	1	-5.00747	1.74589e-303	TRUE	TRUE	essential	essential	[K] DNA-binding HTH domain-containing proteins	GO:0000976,GO:0001067,GO:0001130,GO:0001216,GO:0003674,GO:0003676,GO:0003677,GO:0003690,GO:0003700,GO:0005488,GO:0005575,GO:0006139,GO:0006351,GO:0006355,GO:0006725,GO:0006807,GO:0007049,GO:0008150,GO:0008152,GO:0008218,GO:0009058,GO:0009059,GO:0009372,GO:0009889,GO:0009891,GO:0009893,GO:0009987,GO:0010467,GO:0010468,GO:0010556,GO:0010557,GO:0010564,GO:0010604,GO:0010628,GO:0016070,GO:0018130,GO:…	ko02020,ko02024,ko02025,ko02026,map02020,map02024,map02025,map02026	K
chromosome	LPCIIAFA_00427	NA	232	471978	472772	795	+	CDS	1	-0.119513	0.56368	FALSE	FALSE	nonessential	nonessential	NA	NA	NA	D
chromosome	LPCIIAFA_00428	NA	232	472769	474076	1308	+	CDS	1	0.115654	0.370191	FALSE	FALSE	nonessential	nonessential	[U] Biopolymer transport proteins	NA	NA	U
chromosome	LPCIIAFA_00429	exbB2	232	474073	474603	531	+	CDS	1	-0.0328139	0.930063	FALSE	FALSE	nonessential	nonessential	[U] Biopolymer transport proteins	NA	NA	U
chromosome	LPCIIAFA_00430	exbD2	232	474600	475001	402	+	CDS	1	0.0279482	0.693649	FALSE	FALSE	nonessential	nonessential	[U] Biopolymer transport protein	GO:0003674,GO:0005215,GO:0005575,GO:0005623,GO:0005886,GO:0006810,GO:0008104,GO:0008150,GO:0015031,GO:0015833,GO:0016020,GO:0016021,GO:0022857,GO:0031224,GO:0033036,GO:0042886,GO:0044425,GO:0044464,GO:0045184,GO:0051179,GO:0051234,GO:0055085,GO:0071702,GO:0071705,GO:0071944	NA	U
chromosome	LPCIIAFA_00431	tonB2	232	474998	475660	663	+	CDS	1	-0.025057	0.861591	FALSE	FALSE	nonessential	nonessential	[M] Periplasmic protein TonB, links inner and	NA	NA	U
chromosome	LPCIIAFA_00432	NA	232	475663	476841	1179	+	CDS	1	-0.0270887	0.898355	FALSE	FALSE	nonessential	nonessential	[S] Uncharacterized protein conserved in bacteria	NA	NA	G
chromosome	LPCIIAFA_00433	NA	233	477253	478793	1541	+	rRNA	2	-4.16849	0.108529	TRUE	FALSE	uncertain/others	uncertain	NA	NA	NA	NA
chromosome	LPCIIAFA_00434	NA	233	478868	478944	77	+	tRNA	1	-0.992082	1.56516e-24	FALSE	FALSE	uncertain/others	uncertain	NA	NA	NA	NA
chromosome	LPCIIAFA_00435	NA	233	478955	479030	76	+	tRNA	2	-7.26337	4.84164e-40	TRUE	TRUE	uncertain/others	uncertain	NA	NA	NA	NA
chromosome	LPCIIAFA_00436	NA	233	479272	482157	2886	+	rRNA	3	-0.911046	0.820999	FALSE	FALSE	uncertain/others	uncertain	NA	NA	NA	NA
chromosome	LPCIIAFA_00437	NA	233	482245	482353	109	+	rRNA	2	-4.3298	0.291501	TRUE	FALSE	nonessential/internal promoter	nonessential/internal promoter	NA	NA	NA	NA
chromosome	LPCIIAFA_00438	NA	233	482405	482480	76	+	tRNA	1	-7.86042	5.79163e-44	TRUE	TRUE	essential	essential	NA	NA	NA	NA
chromosome	LPCIIAFA_00439	NA	234	482530	482733	204	-	CDS	1	0.0151172	0.893883	FALSE	FALSE	nonessential	nonessential	[S] Uncharacterized conserved protein	NA	NA	NA
chromosome	LPCIIAFA_00440	codA	235	482877	484142	1266	+	CDS	1	-0.226865	0.0470685	FALSE	FALSE	nonessential	nonessential	NA	GO:0003674,GO:0003824,GO:0004131,GO:0005488,GO:0005506,GO:0005515,GO:0006139,GO:0006206,GO:0006208,GO:0006209,GO:0006725,GO:0006807,GO:0008150,GO:0008152,GO:0008198,GO:0008270,GO:0009056,GO:0009112,GO:0009987,GO:0016787,GO:0016810,GO:0016814,GO:0019239,GO:0019439,GO:0019858,GO:0034641,GO:0035888,GO:0042802,GO:0043167,GO:0043169,GO:0044237,GO:0044238,GO:0044248,GO:0044270,GO:0044281,GO:0046113,GO:…	ko00240,ko00330,ko01100,map00240,map00330,map01100	F
chromosome	LPCIIAFA_00441	crcB	236	484228	484605	378	+	CDS	1	0.193476	0.0542826	FALSE	FALSE	uncertain/others	uncertain	[D] Integral membrane protein possibly involved in	GO:0003674,GO:0005215,GO:0005575,GO:0005623,GO:0005886,GO:0005887,GO:0006810,GO:0006811,GO:0006820,GO:0008150,GO:0008509,GO:0015075,GO:0015103,GO:0015318,GO:0015698,GO:0016020,GO:0016021,GO:0022857,GO:0031224,GO:0031226,GO:0034220,GO:0044425,GO:0044459,GO:0044464,GO:0051179,GO:0051234,GO:0055085,GO:0071944,GO:0098656,GO:0098660,GO:0098661,GO:1903424,GO:1903425	NA	D
chromosome	LPCIIAFA_00442	ubiE	236	484671	485423	753	+	CDS	1	-2.2048	2.62453e-37	TRUE	TRUE	uncertain/others	uncertain	[H] Methylase involved in ubiquinone/menaquinone biosynthesis	GO:0003674,GO:0003824,GO:0005575,GO:0005622,GO:0005623,GO:0005737,GO:0005886,GO:0006732,GO:0006733,GO:0006743,GO:0006744,GO:0006766,GO:0008150,GO:0008152,GO:0008168,GO:0008169,GO:0008171,GO:0008425,GO:0008757,GO:0009058,GO:0009108,GO:0009110,GO:0009233,GO:0009234,GO:0009987,GO:0016020,GO:0016740,GO:0016741,GO:0030580,GO:0032259,GO:0040007,GO:0042180,GO:0042181,GO:0042372,GO:0042374,GO:0043333,GO:…	ko00130,ko01100,ko01110,map00130,map01100,map01110	H
chromosome	LPCIIAFA_00443	yigP	236	485432	486040	609	+	CDS	1	-3.31206	NA	TRUE	TRUE	uncertain/others	uncertain	[S] Uncharacterized protein conserved in bacteria	GO:0006082,GO:0006732,GO:0006733,GO:0006743,GO:0006744,GO:0008150,GO:0008152,GO:0009058,GO:0009108,GO:0009987,GO:0019752,GO:0032150,GO:0042180,GO:0042181,GO:0043436,GO:0043648,GO:0044237,GO:0044249,GO:0044281,GO:0044283,GO:0046417,GO:0051186,GO:0051188,GO:0071704,GO:1901576,GO:1901661,GO:1901663	NA	S
chromosome	LPCIIAFA_00444	ubiB	236	486040	487680	1641	+	CDS	1	-3.6487	8.28391e-20	TRUE	TRUE	uncertain/others	uncertain	[R] Predicted unusual protein kinase	GO:0000166,GO:0003674,GO:0003824,GO:0004672,GO:0005488,GO:0005524,GO:0005575,GO:0005623,GO:0005886,GO:0006464,GO:0006468,GO:0006732,GO:0006733,GO:0006743,GO:0006744,GO:0006793,GO:0006796,GO:0006807,GO:0008144,GO:0008150,GO:0008152,GO:0009058,GO:0009108,GO:0009987,GO:0016020,GO:0016021,GO:0016301,GO:0016310,GO:0016740,GO:0016772,GO:0016773,GO:0017076,GO:0019538,GO:0030554,GO:0031224,GO:0032553,GO:…	NA	H
chromosome	LPCIIAFA_00445	tatA	236	487722	487973	252	+	CDS	1	-1.02034	2.97326e-29	FALSE	FALSE	uncertain/others	uncertain	[U] Sec-independent protein secretion pathway components	GO:0002790,GO:0003674,GO:0005215,GO:0005488,GO:0005515,GO:0005575,GO:0005622,GO:0005623,GO:0005737,GO:0005829,GO:0005886,GO:0005887,GO:0006810,GO:0006886,GO:0008104,GO:0008150,GO:0008320,GO:0008565,GO:0009306,GO:0009977,GO:0009987,GO:0015031,GO:0015291,GO:0015399,GO:0015405,GO:0015450,GO:0015833,GO:0016020,GO:0016021,GO:0022804,GO:0022857,GO:0022884,GO:0031224,GO:0031226,GO:0032940,GO:0032991,GO:…	ko03060,ko03070,map03060,map03070	U
chromosome	LPCIIAFA_00446	tatB	236	487977	488426	450	+	CDS	1	0.454387	3.13363e-10	FALSE	FALSE	uncertain/others	uncertain	[U] Sec-independent protein secretion pathway components	GO:0002790,GO:0003674,GO:0005215,GO:0005488,GO:0005515,GO:0005575,GO:0005622,GO:0005623,GO:0005886,GO:0005887,GO:0006810,GO:0006886,GO:0008104,GO:0008150,GO:0008320,GO:0008565,GO:0009306,GO:0009977,GO:0009987,GO:0015031,GO:0015291,GO:0015399,GO:0015405,GO:0015450,GO:0015833,GO:0016020,GO:0016021,GO:0022804,GO:0022857,GO:0022884,GO:0031224,GO:0031226,GO:0032940,GO:0032991,GO:0033036,GO:0033281,GO:…	ko03060,ko03070,map03060,map03070	U
chromosome	LPCIIAFA_00447	tatC	236	488423	489178	756	+	CDS	1	-0.207288	0.0488848	FALSE	FALSE	uncertain/others	uncertain	[U] Sec-independent protein secretion pathway component TatC	GO:0003674,GO:0005215,GO:0005488,GO:0005515,GO:0005575,GO:0005622,GO:0005623,GO:0005886,GO:0005887,GO:0006810,GO:0006886,GO:0008104,GO:0008150,GO:0008320,GO:0008565,GO:0009314,GO:0009628,GO:0009977,GO:0015031,GO:0015291,GO:0015399,GO:0015405,GO:0015450,GO:0015833,GO:0016020,GO:0016021,GO:0022804,GO:0022857,GO:0022884,GO:0031224,GO:0031226,GO:0032991,GO:0033036,GO:0033281,GO:0034613,GO:0042802,GO:…	ko03060,ko03070,map03060,map03070	U
chromosome	LPCIIAFA_00448	tatD	236	489290	490075	786	+	CDS	1	-0.61721	0.0847238	FALSE	FALSE	nonessential/internal promoter	nonessential/internal promoter	[L] Mg-dependent DNase	GO:0000175,GO:0000302,GO:0000738,GO:0003674,GO:0003824,GO:0004518,GO:0004519,GO:0004520,GO:0004527,GO:0004529,GO:0004532,GO:0004536,GO:0004540,GO:0005488,GO:0005575,GO:0005622,GO:0005623,GO:0005737,GO:0005829,GO:0006139,GO:0006259,GO:0006308,GO:0006725,GO:0006807,GO:0006950,GO:0006979,GO:0008150,GO:0008152,GO:0008296,GO:0008297,GO:0008310,GO:0008408,GO:0009056,GO:0009057,GO:0009636,GO:0009987,GO:…	NA	L
chromosome	LPCIIAFA_00449	hemB	236	490079	491098	1020	+	CDS	1	-2.08944	1.18633e-58	TRUE	TRUE	essential	essential	[H] Delta-aminolevulinic acid dehydratase	GO:0003674,GO:0003824,GO:0004655,GO:0005488,GO:0005575,GO:0005622,GO:0005623,GO:0005737,GO:0005829,GO:0006725,GO:0006778,GO:0006779,GO:0006782,GO:0006783,GO:0006807,GO:0008150,GO:0008152,GO:0008270,GO:0009058,GO:0009987,GO:0016829,GO:0016835,GO:0016836,GO:0018130,GO:0019438,GO:0033013,GO:0033014,GO:0034641,GO:0042168,GO:0042440,GO:0043167,GO:0043169,GO:0044237,GO:0044249,GO:0044271,GO:0044424,GO:…	ko00860,ko01100,ko01110,ko01120,map00860,map01100,map01110,map01120	H
chromosome	LPCIIAFA_00450	prlC	237	491330	493372	2043	+	CDS	1	-0.457086	4.57032e-08	FALSE	FALSE	nonessential	nonessential	[E] Zn-dependent oligopeptidases	GO:0003674,GO:0003824,GO:0004175,GO:0004180,GO:0004222,GO:0005488,GO:0005575,GO:0005622,GO:0005623,GO:0005737,GO:0005829,GO:0006139,GO:0006259,GO:0006260,GO:0006465,GO:0006508,GO:0006518,GO:0006725,GO:0006807,GO:0008150,GO:0008152,GO:0008233,GO:0008237,GO:0008238,GO:0009058,GO:0009059,GO:0009987,GO:0010467,GO:0016485,GO:0016787,GO:0019538,GO:0030288,GO:0030313,GO:0031975,GO:0034641,GO:0034645,GO:…	ko04614,ko05143,map04614,map05143	E
chromosome	LPCIIAFA_00451	NA	238	493577	496120	2544	+	CDS	1	-0.105426	0.393767	FALSE	FALSE	nonessential	nonessential	[T] FOG: EAL domain	NA	ko02026,map02026	T
chromosome	LPCIIAFA_00452	NA	239	496124	496864	741	-	CDS	1	0.120855	0.411595	FALSE	FALSE	nonessential	nonessential	NA	NA	NA	ET
chromosome	LPCIIAFA_00453	rsmJ	240	496941	497687	747	+	CDS	1	-0.110694	0.236561	FALSE	FALSE	nonessential	nonessential	NA	GO:0000154,GO:0001510,GO:0003674,GO:0003824,GO:0005575,GO:0005622,GO:0005623,GO:0005737,GO:0006139,GO:0006364,GO:0006396,GO:0006725,GO:0006807,GO:0008150,GO:0008152,GO:0008168,GO:0008170,GO:0008173,GO:0008649,GO:0008757,GO:0008990,GO:0009451,GO:0009987,GO:0010467,GO:0016070,GO:0016072,GO:0016435,GO:0016740,GO:0016741,GO:0022613,GO:0031167,GO:0032259,GO:0034470,GO:0034641,GO:0034660,GO:0036308,GO:…	NA	J
chromosome	LPCIIAFA_00454	rof	241	497748	498017	270	-	CDS	1	0.0406447	0.901462	FALSE	FALSE	nonessential	nonessential	[K] Transcriptional antiterminator	GO:0006355,GO:0008150,GO:0009889,GO:0010468,GO:0010556,GO:0019219,GO:0019222,GO:0031323,GO:0031326,GO:0031554,GO:0031564,GO:0043244,GO:0050789,GO:0050794,GO:0051128,GO:0051171,GO:0051252,GO:0060255,GO:0065007,GO:0080090,GO:1903506,GO:2000112,GO:2001141	NA	K
chromosome	LPCIIAFA_00455	NA	241	498041	499021	981	-	CDS	1	0.160277	0.32539	FALSE	FALSE	nonessential	nonessential	NA	NA	NA	S
chromosome	LPCIIAFA_00456	gppA	242	499220	500710	1491	-	CDS	1	-1.11853	5.18259e-71	FALSE	FALSE	nonessential	nonessential	[FP] Exopolyphosphatase	GO:0003674,GO:0003824,GO:0004309,GO:0005575,GO:0005623,GO:0005886,GO:0006139,GO:0006152,GO:0006163,GO:0006164,GO:0006195,GO:0006725,GO:0006753,GO:0006793,GO:0006796,GO:0006807,GO:0006950,GO:0007154,GO:0008150,GO:0008152,GO:0008894,GO:0009056,GO:0009058,GO:0009116,GO:0009117,GO:0009119,GO:0009150,GO:0009152,GO:0009154,GO:0009163,GO:0009164,GO:0009165,GO:0009166,GO:0009259,GO:0009260,GO:0009261,GO:…	ko00230,map00230	F
chromosome	LPCIIAFA_00457	rhlB	242	500724	502013	1290	-	CDS	1	-1.31536	3.16726e-66	FALSE	FALSE	nonessential	nonessential	[LKJ] Superfamily II DNA and RNA helicases	GO:0000166,GO:0003674,GO:0003676,GO:0003723,GO:0003724,GO:0003824,GO:0004004,GO:0004386,GO:0005488,GO:0005515,GO:0005524,GO:0005575,GO:0005622,GO:0005623,GO:0005737,GO:0005829,GO:0006139,GO:0006401,GO:0006725,GO:0006807,GO:0008026,GO:0008144,GO:0008150,GO:0008152,GO:0008186,GO:0009056,GO:0009057,GO:0009987,GO:0010501,GO:0016070,GO:0016462,GO:0016787,GO:0016817,GO:0016818,GO:0016887,GO:0017076,GO:…	ko03018,map03018	JKL
chromosome	LPCIIAFA_00458	trxA	243	502127	502453	327	+	CDS	1	-3.65785	0.000604484	TRUE	TRUE	essential	essential	[OC] Thiol-disulfide isomerase and thioredoxins	GO:0003674,GO:0003756,GO:0003824,GO:0004791,GO:0005575,GO:0005622,GO:0005623,GO:0005737,GO:0005783,GO:0005788,GO:0005829,GO:0006662,GO:0006950,GO:0006979,GO:0008150,GO:0008152,GO:0009636,GO:0009987,GO:0012505,GO:0015035,GO:0015036,GO:0016032,GO:0016209,GO:0016491,GO:0016651,GO:0016667,GO:0016668,GO:0016671,GO:0016853,GO:0016860,GO:0016864,GO:0018904,GO:0019725,GO:0031974,GO:0033554,GO:0034599,GO:…	ko04621,ko05418,map04621,map05418	O
chromosome	LPCIIAFA_00459	rho	244	502661	503926	1266	+	CDS	1	-7.40366	4.18022e-33	TRUE	TRUE	essential	essential	[K] Transcription termination factor	GO:0000166,GO:0003674,GO:0003676,GO:0003723,GO:0003824,GO:0004386,GO:0005488,GO:0005515,GO:0005524,GO:0005575,GO:0005622,GO:0005623,GO:0005737,GO:0005829,GO:0006139,GO:0006351,GO:0006353,GO:0006355,GO:0006725,GO:0006807,GO:0008144,GO:0008150,GO:0008152,GO:0008186,GO:0009058,GO:0009059,GO:0009889,GO:0009987,GO:0010467,GO:0010468,GO:0010556,GO:0016070,GO:0016462,GO:0016787,GO:0016817,GO:0016818,GO:…	ko03010,ko03018,map03010,map03018	K
chromosome	LPCIIAFA_00460	NA	245	504034	505053	1020	+	CDS	1	0.254137	0.000667286	FALSE	FALSE	nonessential	nonessential	NA	NA	NA	NA
chromosome	LPCIIAFA_00461	ubiD	245	505084	506553	1470	+	CDS	1	-0.222361	0.0129405	FALSE	FALSE	nonessential	nonessential	[H] 3-polyprenyl-4-hydroxybenzoate decarboxylase and related decarboxylases	GO:0003674,GO:0003824,GO:0005488,GO:0005515,GO:0005575,GO:0005622,GO:0005623,GO:0005737,GO:0005829,GO:0005886,GO:0006732,GO:0006733,GO:0006743,GO:0006744,GO:0008150,GO:0008152,GO:0008694,GO:0009058,GO:0009108,GO:0009987,GO:0016020,GO:0016829,GO:0016830,GO:0016831,GO:0018799,GO:0042180,GO:0042181,GO:0042802,GO:0043167,GO:0043169,GO:0044237,GO:0044249,GO:0044281,GO:0044283,GO:0044424,GO:0044444,GO:…	ko00130,ko00627,ko01100,ko01110,ko01120,map00130,map00627,map01100,map01110,map01120	H
chromosome	LPCIIAFA_00462	fre	246	506723	507421	699	+	CDS	1	0.0577064	0.63733	FALSE	FALSE	nonessential	nonessential	[HC] 2-polyprenylphenol hydroxylase and related flavodoxin oxidoreductases	GO:0003674,GO:0003824,GO:0005575,GO:0005622,GO:0005623,GO:0005737,GO:0005829,GO:0006807,GO:0006810,GO:0006811,GO:0006950,GO:0006979,GO:0008047,GO:0008150,GO:0008152,GO:0009987,GO:0016491,GO:0016645,GO:0016646,GO:0016722,GO:0016723,GO:0019538,GO:0030091,GO:0030234,GO:0042592,GO:0042602,GO:0043085,GO:0043170,GO:0044093,GO:0044237,GO:0044238,GO:0044260,GO:0044267,GO:0044424,GO:0044444,GO:0044464,GO:…	ko00240,ko00520,ko00627,ko00740,ko00860,ko01100,ko01120,ko02024,map00240,map00520,map00627,map00740,map00860,map01100,map01120,map02024	C
chromosome	LPCIIAFA_00463	yqiC	247	507547	507804	258	-	CDS	1	-1.8345	4.02171e-135	FALSE	FALSE	nonessential	nonessential	[S] Uncharacterized protein conserved in bacteria	GO:0005575,GO:0005622,GO:0005623,GO:0005737,GO:0005829,GO:0044424,GO:0044444,GO:0044464	NA	S
chromosome	LPCIIAFA_00464	pla	248	508106	509419	1314	+	CDS	0	NA	NA	FALSE	NA	uncertain	uncertain	NA	GO:0003674,GO:0003824,GO:0005575,GO:0005623,GO:0006629,GO:0008150,GO:0008152,GO:0009056,GO:0009279,GO:0016020,GO:0016042,GO:0016298,GO:0016787,GO:0016788,GO:0019867,GO:0030312,GO:0030313,GO:0031975,GO:0044238,GO:0044462,GO:0044464,GO:0071704,GO:0071944,GO:1901575	NA	I
chromosome	LPCIIAFA_00465	glpG	249	509537	510370	834	-	CDS	1	-1.39782	1.86133e-31	FALSE	FALSE	nonessential	nonessential	[R] Uncharacterized membrane protein (homolog of Drosophila	GO:0000976,GO:0000984,GO:0000986,GO:0000987,GO:0001017,GO:0001067,GO:0003674,GO:0003676,GO:0003677,GO:0003690,GO:0003700,GO:0003824,GO:0004175,GO:0004252,GO:0005488,GO:0005515,GO:0005575,GO:0005622,GO:0005623,GO:0005886,GO:0005887,GO:0005975,GO:0006066,GO:0006071,GO:0006139,GO:0006351,GO:0006355,GO:0006508,GO:0006725,GO:0006807,GO:0008150,GO:0008152,GO:0008233,GO:0008236,GO:0009058,GO:0009059,GO:…	NA	S
chromosome	LPCIIAFA_00466	glpE	249	510367	510690	324	-	CDS	1	0.0478807	0.590211	FALSE	FALSE	nonessential	nonessential	[P] Rhodanese-related sulfurtransferase	GO:0003674,GO:0003824,GO:0004792,GO:0005575,GO:0005622,GO:0005623,GO:0005737,GO:0016740,GO:0016782,GO:0016783,GO:0044424,GO:0044464	ko00920,ko01110,ko01120,map00920,map01110,map01120	P
chromosome	LPCIIAFA_00467	eamB	250	510860	511447	588	+	CDS	1	0.0763845	0.505413	FALSE	FALSE	nonessential	nonessential	[E] Putative threonine efflux protein	NA	NA	E
chromosome	LPCIIAFA_00468	ybfI	251	511444	512277	834	-	CDS	1	0.150156	0.125637	FALSE	FALSE	nonessential	nonessential	[K] AraC-type DNA-binding domain-containing proteins	GO:0003674,GO:0003676,GO:0003677,GO:0003700,GO:0005488,GO:0006139,GO:0006351,GO:0006355,GO:0006725,GO:0006807,GO:0008150,GO:0008152,GO:0009058,GO:0009059,GO:0009889,GO:0009987,GO:0010467,GO:0010468,GO:0010556,GO:0016070,GO:0018130,GO:0019219,GO:0019222,GO:0019438,GO:0031323,GO:0031326,GO:0032774,GO:0034641,GO:0034645,GO:0034654,GO:0043170,GO:0043565,GO:0044237,GO:0044238,GO:0044249,GO:0044260,GO:…	NA	K
chromosome	LPCIIAFA_00469	livF	251	512281	512982	702	-	CDS	1	0.0316906	0.883128	FALSE	FALSE	nonessential	nonessential	[E] ABC-type branched-chain amino acid transport systems,	GO:0000166,GO:0003333,GO:0003674,GO:0003824,GO:0005215,GO:0005304,GO:0005342,GO:0005488,GO:0005524,GO:0006810,GO:0006811,GO:0006812,GO:0006820,GO:0006855,GO:0006865,GO:0008144,GO:0008150,GO:0008324,GO:0008509,GO:0008514,GO:0015075,GO:0015171,GO:0015175,GO:0015179,GO:0015188,GO:0015238,GO:0015318,GO:0015658,GO:0015711,GO:0015801,GO:0015803,GO:0015804,GO:0015807,GO:0015818,GO:0015823,GO:0015829,GO:…	ko02010,ko02024,map02010,map02024	P
chromosome	LPCIIAFA_00470	livG	251	512993	513766	774	-	CDS	1	0.0369112	0.787846	FALSE	FALSE	nonessential	nonessential	[E] ABC-type branched-chain amino acid transport systems,	GO:0000166,GO:0003333,GO:0003674,GO:0003824,GO:0005215,GO:0005304,GO:0005342,GO:0005488,GO:0005524,GO:0005575,GO:0006810,GO:0006811,GO:0006812,GO:0006820,GO:0006855,GO:0006865,GO:0008144,GO:0008150,GO:0008324,GO:0008509,GO:0008514,GO:0015075,GO:0015171,GO:0015173,GO:0015175,GO:0015179,GO:0015188,GO:0015192,GO:0015238,GO:0015318,GO:0015658,GO:0015711,GO:0015801,GO:0015803,GO:0015804,GO:0015807,GO:…	ko02010,ko02024,map02010,map02024	E
chromosome	LPCIIAFA_00471	NA	251	513763	513870	108	-	CDS	1	0.146136	0.342143	FALSE	FALSE	nonessential	nonessential	NA	NA	NA	NA
chromosome	LPCIIAFA_00472	livM	251	513867	515138	1272	-	CDS	1	0.204207	0.0694589	FALSE	FALSE	nonessential	nonessential	[E] ABC-type branched-chain amino acid transport system,	GO:0003333,GO:0003674,GO:0005215,GO:0005304,GO:0005342,GO:0005575,GO:0005623,GO:0005886,GO:0005887,GO:0006810,GO:0006811,GO:0006812,GO:0006820,GO:0006855,GO:0006865,GO:0008150,GO:0008324,GO:0008509,GO:0008514,GO:0015075,GO:0015171,GO:0015173,GO:0015175,GO:0015179,GO:0015188,GO:0015192,GO:0015238,GO:0015318,GO:0015658,GO:0015711,GO:0015801,GO:0015803,GO:0015804,GO:0015807,GO:0015818,GO:0015823,GO:…	ko02010,ko02024,map02010,map02024	P
chromosome	LPCIIAFA_00473	livH	251	515135	516061	927	-	CDS	1	-0.12398	0.81516	FALSE	FALSE	nonessential	nonessential	[E] Branched-chain amino acid ABC-type transport system,	GO:0003333,GO:0003674,GO:0005215,GO:0005304,GO:0005342,GO:0005575,GO:0005623,GO:0005886,GO:0005887,GO:0006810,GO:0006811,GO:0006812,GO:0006820,GO:0006855,GO:0006865,GO:0008150,GO:0008324,GO:0008509,GO:0008514,GO:0015075,GO:0015171,GO:0015173,GO:0015175,GO:0015179,GO:0015188,GO:0015190,GO:0015192,GO:0015238,GO:0015318,GO:0015658,GO:0015711,GO:0015801,GO:0015803,GO:0015804,GO:0015807,GO:0015818,GO:…	ko02010,ko02024,map02010,map02024	P
chromosome	LPCIIAFA_00474	livK	251	516126	517247	1122	-	CDS	1	0.0996161	0.41574	FALSE	FALSE	nonessential	nonessential	[E] ABC-type branched-chain amino acid transport systems,	GO:0003674,GO:0005488,GO:0005575,GO:0005623,GO:0006810,GO:0006811,GO:0006812,GO:0006820,GO:0006865,GO:0008150,GO:0015711,GO:0015803,GO:0015804,GO:0015818,GO:0015820,GO:0015829,GO:0015849,GO:0016597,GO:0030288,GO:0030313,GO:0031406,GO:0031975,GO:0036094,GO:0042597,GO:0043167,GO:0043168,GO:0043169,GO:0043177,GO:0044464,GO:0046942,GO:0051179,GO:0051234,GO:0070728,GO:0071702,GO:0071705	ko02010,ko02024,map02010,map02024	E
chromosome	LPCIIAFA_00475	purR	252	517683	518687	1005	+	CDS	1	-0.604264	0.0163066	FALSE	FALSE	nonessential	nonessential	[K] Transcriptional regulators	GO:0001130,GO:0001131,GO:0001141,GO:0001217,GO:0002054,GO:0002057,GO:0002060,GO:0003674,GO:0003676,GO:0003677,GO:0003700,GO:0005488,GO:0005575,GO:0005622,GO:0005623,GO:0005737,GO:0005829,GO:0006139,GO:0006140,GO:0006163,GO:0006164,GO:0006351,GO:0006355,GO:0006725,GO:0006753,GO:0006793,GO:0006796,GO:0006807,GO:0008150,GO:0008152,GO:0009058,GO:0009059,GO:0009117,GO:0009165,GO:0009889,GO:0009890,GO:…	NA	K
chromosome	LPCIIAFA_00476	aglB	253	518757	520076	1320	-	CDS	1	0.0247693	0.881065	FALSE	FALSE	nonessential	nonessential	[G] Alpha-galactosidases/6-phospho-beta-glucosidases, family 4 of glycosyl hydrolases	GO:0003674,GO:0003824,GO:0004553,GO:0005488,GO:0005975,GO:0008150,GO:0008152,GO:0015926,GO:0016491,GO:0016614,GO:0016616,GO:0016787,GO:0016798,GO:0043167,GO:0043169,GO:0044238,GO:0046872,GO:0050081,GO:0055114,GO:0071704	ko00010,ko00500,map00010,map00500	G
chromosome	LPCIIAFA_00477	glvC	253	520079	521665	1587	-	CDS	1	0.0358481	0.880761	FALSE	FALSE	nonessential	nonessential	[G] Phosphotransferase system IIC components, glucose/maltose/N-acetylglucosamine-specific	GO:0003674,GO:0003824,GO:0005215,GO:0005575,GO:0005623,GO:0005886,GO:0006793,GO:0006796,GO:0006810,GO:0008150,GO:0008152,GO:0008643,GO:0008982,GO:0009401,GO:0009987,GO:0015144,GO:0016020,GO:0016021,GO:0016301,GO:0016310,GO:0016740,GO:0016772,GO:0016773,GO:0022804,GO:0022857,GO:0031224,GO:0034219,GO:0044237,GO:0044425,GO:0044464,GO:0051179,GO:0051234,GO:0055085,GO:0071702,GO:0071944	ko00010,ko00500,ko00520,ko02060,ko05111,map00010,map00500,map00520,map02060,map05111	G
chromosome	LPCIIAFA_00478	yidP	254	521950	522657	708	+	CDS	1	0.17002	0.00328714	FALSE	FALSE	nonessential	nonessential	[K] Transcriptional regulators	GO:0003674,GO:0003676,GO:0003677,GO:0003700,GO:0003824,GO:0004553,GO:0005215,GO:0005488,GO:0005575,GO:0005623,GO:0005886,GO:0005975,GO:0006139,GO:0006351,GO:0006355,GO:0006725,GO:0006807,GO:0006810,GO:0008150,GO:0008152,GO:0008643,GO:0008982,GO:0009058,GO:0009059,GO:0009401,GO:0009889,GO:0009987,GO:0010467,GO:0010468,GO:0010556,GO:0015144,GO:0016020,GO:0016021,GO:0016070,GO:0016491,GO:0016614,GO:…	NA	K
chromosome	LPCIIAFA_00479	norR	255	522736	524262	1527	-	CDS	1	0.055649	0.792727	FALSE	FALSE	nonessential	nonessential	[KT] Transcriptional regulator containing GAF, AAA-type ATPase,	GO:0000166,GO:0000976,GO:0000984,GO:0001017,GO:0001067,GO:0001130,GO:0001150,GO:0001151,GO:0001158,GO:0003674,GO:0003676,GO:0003677,GO:0003690,GO:0003700,GO:0005488,GO:0005506,GO:0005515,GO:0005524,GO:0006139,GO:0006351,GO:0006355,GO:0006725,GO:0006807,GO:0008134,GO:0008144,GO:0008150,GO:0008152,GO:0008198,GO:0009058,GO:0009059,GO:0009889,GO:0009891,GO:0009893,GO:0009987,GO:0010467,GO:0010468,GO:…	ko02020,ko05132,map02020,map05132	K
chromosome	LPCIIAFA_00480	norV	256	524433	525914	1482	+	CDS	1	0.166145	0.0568907	FALSE	FALSE	nonessential	nonessential	[C] Uncharacterized flavoproteins	GO:0000166,GO:0000302,GO:0001505,GO:0003674,GO:0003824,GO:0005488,GO:0005506,GO:0005515,GO:0005575,GO:0005622,GO:0005623,GO:0005737,GO:0006091,GO:0006807,GO:0006950,GO:0006979,GO:0008150,GO:0008152,GO:0009055,GO:0009056,GO:0009987,GO:0010035,GO:0010181,GO:0016043,GO:0016491,GO:0016661,GO:0016662,GO:0016966,GO:0017144,GO:0022607,GO:0022900,GO:0032553,GO:0034641,GO:0036094,GO:0042133,GO:0042135,GO:…	ko05132,map05132	C
chromosome	LPCIIAFA_00481	norW	256	525911	527077	1167	+	CDS	1	0.195018	0.0893973	FALSE	FALSE	nonessential	nonessential	[R] Uncharacterized NAD(FAD)-dependent dehydrogenases	GO:0000166,GO:0000302,GO:0001505,GO:0003674,GO:0003824,GO:0005488,GO:0005575,GO:0005622,GO:0005623,GO:0005737,GO:0006807,GO:0006950,GO:0006979,GO:0008150,GO:0008152,GO:0009056,GO:0009987,GO:0010035,GO:0015044,GO:0016491,GO:0016730,GO:0016731,GO:0017144,GO:0033554,GO:0034599,GO:0034614,GO:0034641,GO:0035690,GO:0036094,GO:0042133,GO:0042135,GO:0042221,GO:0042493,GO:0042737,GO:0043167,GO:0043168,GO:…	ko00910,ko01120,ko05132,map00910,map01120,map05132	C
chromosome	LPCIIAFA_00482	NA	257	527129	527470	342	+	CDS	1	0.0204297	0.887581	FALSE	FALSE	nonessential	nonessential	[P] Uncharacterized protein/domain, possibly involved in tellurite	NA	NA	P
chromosome	LPCIIAFA_00483	yccM	258	527588	528805	1218	+	CDS	2	-1.15861	0.993616	FALSE	FALSE	nonessential	nonessential	[C] Polyferredoxin	GO:0003674,GO:0005488,GO:0005575,GO:0005623,GO:0005886,GO:0008150,GO:0008152,GO:0016020,GO:0016021,GO:0031224,GO:0043167,GO:0043169,GO:0044425,GO:0044464,GO:0046872,GO:0048037,GO:0051536,GO:0051539,GO:0051540,GO:0055114,GO:0071944	NA	C
chromosome	LPCIIAFA_00484	mtr	259	529094	530314	1221	+	CDS	1	0.0854601	0.235687	FALSE	FALSE	nonessential	nonessential	[E] Amino acid permeases	NA	NA	E
chromosome	LPCIIAFA_00485	NA	260	530488	530787	300	+	CDS	1	-0.113051	0.798859	FALSE	FALSE	nonessential	nonessential	NA	NA	NA	NA
chromosome	LPCIIAFA_00486	yerA	261	530910	531266	357	-	CDS	1	-0.0405311	0.781223	FALSE	FALSE	nonessential	nonessential	NA	GO:0002791,GO:0005575,GO:0005622,GO:0005623,GO:0005737,GO:0006139,GO:0006351,GO:0006355,GO:0006725,GO:0006807,GO:0008150,GO:0008152,GO:0009058,GO:0009059,GO:0009405,GO:0009889,GO:0009987,GO:0010467,GO:0010468,GO:0010556,GO:0016070,GO:0018130,GO:0019219,GO:0019222,GO:0019438,GO:0031323,GO:0031326,GO:0032774,GO:0032879,GO:0032880,GO:0034641,GO:0034645,GO:0034654,GO:0043170,GO:0044237,GO:0044238,GO:…	NA	K
chromosome	LPCIIAFA_00487	NA	262	531465	533003	1539	+	CDS	1	0.190859	0.0490826	FALSE	FALSE	nonessential	nonessential	NA	NA	NA	S
chromosome	LPCIIAFA_00488	NA	263	533101	533577	477	-	CDS	1	-0.157552	0.1231	FALSE	FALSE	nonessential	nonessential	NA	NA	NA	S
chromosome	LPCIIAFA_00489	pliG	264	533691	534098	408	-	CDS	1	0.0159877	0.930196	FALSE	FALSE	nonessential	nonessential	NA	GO:0003674,GO:0004857,GO:0005575,GO:0005622,GO:0005623,GO:0005737,GO:0005829,GO:0008150,GO:0030234,GO:0042597,GO:0043086,GO:0044092,GO:0044424,GO:0044444,GO:0044464,GO:0050790,GO:0060241,GO:0065007,GO:0065009,GO:0098772	NA	S
chromosome	LPCIIAFA_00490	NA	265	534379	534759	381	-	CDS	1	-3.25671	1.66986e-27	TRUE	TRUE	essential	essential	NA	NA	NA	NA
chromosome	LPCIIAFA_00491	NA	266	535333	535839	507	+	CDS	1	0.075818	0.474828	FALSE	FALSE	nonessential	nonessential	[R] Predicted kinase	NA	NA	S
chromosome	LPCIIAFA_00492	NA	267	536934	537161	228	+	CDS	1	-0.0133906	0.950551	FALSE	FALSE	nonessential	nonessential	NA	NA	NA	NA
chromosome	LPCIIAFA_00493	glyS	268	537563	539644	2082	-	CDS	1	-7.92938	8.71055e-20	TRUE	TRUE	uncertain	uncertain	[J] Glycyl-tRNA synthetase, beta subunit	GO:0000166,GO:0003674,GO:0003824,GO:0004812,GO:0004814,GO:0004820,GO:0005488,GO:0005515,GO:0005524,GO:0005575,GO:0005622,GO:0005623,GO:0005737,GO:0005829,GO:0006082,GO:0006139,GO:0006399,GO:0006412,GO:0006418,GO:0006420,GO:0006426,GO:0006518,GO:0006520,GO:0006725,GO:0006807,GO:0008144,GO:0008150,GO:0008152,GO:0009058,GO:0009059,GO:0009987,GO:0010467,GO:0016070,GO:0016874,GO:0016875,GO:0017076,GO:…	ko00970,map00970	J
chromosome	LPCIIAFA_00494	glyQ	268	539654	540598	945	-	CDS	1	-7.78394	5.44905e-25	TRUE	TRUE	essential	essential	[J] Glycyl-tRNA synthetase, alpha subunit	GO:0000166,GO:0003674,GO:0003824,GO:0004812,GO:0004814,GO:0004820,GO:0005488,GO:0005515,GO:0005524,GO:0005575,GO:0005622,GO:0005623,GO:0005737,GO:0005829,GO:0006082,GO:0006139,GO:0006399,GO:0006412,GO:0006418,GO:0006420,GO:0006426,GO:0006518,GO:0006520,GO:0006725,GO:0006807,GO:0008144,GO:0008150,GO:0008152,GO:0009058,GO:0009059,GO:0009987,GO:0010467,GO:0016070,GO:0016874,GO:0016875,GO:0017076,GO:…	ko00970,map00970	J
chromosome	LPCIIAFA_00495	tag	269	540808	541389	582	+	CDS	1	-0.0406791	0.803393	FALSE	FALSE	nonessential	nonessential	[L] 3-methyladenine DNA glycosylase	GO:0003674,GO:0003824,GO:0003905,GO:0005488,GO:0006139,GO:0006259,GO:0006281,GO:0006284,GO:0006725,GO:0006807,GO:0006950,GO:0006974,GO:0008150,GO:0008152,GO:0008725,GO:0009987,GO:0016787,GO:0016798,GO:0016799,GO:0019104,GO:0033554,GO:0034641,GO:0043167,GO:0043169,GO:0043170,GO:0043733,GO:0044237,GO:0044238,GO:0044260,GO:0046483,GO:0046872,GO:0050896,GO:0051716,GO:0071704,GO:0090304,GO:0140097,GO:…	ko03410,map03410	L
chromosome	LPCIIAFA_00496	NA	270	541466	543502	2037	-	CDS	1	0.024982	0.937876	FALSE	FALSE	nonessential	nonessential	[P] Hemerythrin	NA	ko02020,ko02030,map02020,map02030	NT
chromosome	LPCIIAFA_00497	yiaD	271	543754	544410	657	+	CDS	1	0.288508	0.000507941	FALSE	FALSE	nonessential	nonessential	[M] Outer membrane protein and related peptidoglycan-associated	GO:0005575,GO:0005623,GO:0005886,GO:0009279,GO:0016020,GO:0016021,GO:0019867,GO:0030312,GO:0030313,GO:0031224,GO:0031975,GO:0044425,GO:0044462,GO:0044464,GO:0071944	NA	M
chromosome	LPCIIAFA_00498	MA20_22140	272	544793	545140	348	-	CDS	1	-0.401644	0.645569	FALSE	FALSE	nonessential/internal promoter	nonessential/internal promoter	[J] Putative translation initiation inhibitor, yjgF family	NA	NA	J
chromosome	LPCIIAFA_00499	tusA	272	545162	545407	246	-	CDS	1	-2.44839	3.99719e-45	TRUE	TRUE	essential	essential	[O] Predicted redox protein, regulator of disulfide	GO:0002097,GO:0002098,GO:0002143,GO:0003674,GO:0005575,GO:0005622,GO:0005623,GO:0005737,GO:0005829,GO:0006139,GO:0006396,GO:0006399,GO:0006400,GO:0006725,GO:0006732,GO:0006777,GO:0006793,GO:0006796,GO:0006807,GO:0008033,GO:0008150,GO:0008152,GO:0009058,GO:0009108,GO:0009451,GO:0009987,GO:0010467,GO:0016070,GO:0018130,GO:0019538,GO:0019637,GO:0019720,GO:0019725,GO:0034227,GO:0034470,GO:0034641,GO:…	ko04122,map04122	O
chromosome	LPCIIAFA_00500	NA	273	545579	545770	192	+	CDS	1	0.103943	0.32281	FALSE	FALSE	nonessential	nonessential	NA	NA	NA	NA
chromosome	LPCIIAFA_00501	NA	274	545843	547081	1239	-	CDS	1	-1.73552	1.1394e-68	FALSE	FALSE	nonessential	nonessential	[G] ABC-type sugar transport system, periplasmic component	NA	ko02010,map02010	G
chromosome	LPCIIAFA_00502	NA	274	547086	548531	1446	-	CDS	1	-0.270411	0.374649	FALSE	FALSE	nonessential	nonessential	[T] Osmosensitive K+ channel histidine kinase	NA	NA	T
chromosome	LPCIIAFA_00503	gltR	274	548580	549302	723	-	CDS	1	-0.438973	0.000728434	FALSE	FALSE	nonessential	nonessential	[TK] Response regulators consisting of a CheY-like	NA	NA	K
chromosome	LPCIIAFA_00504	fadA	275	549645	550808	1164	-	CDS	1	-0.120408	0.652562	FALSE	FALSE	nonessential	nonessential	[I] Acetyl-CoA acetyltransferase	GO:0003674,GO:0003824,GO:0003988,GO:0005575,GO:0005622,GO:0005623,GO:0005737,GO:0006082,GO:0006629,GO:0006631,GO:0006635,GO:0008150,GO:0008152,GO:0009056,GO:0009062,GO:0009987,GO:0016042,GO:0016054,GO:0016408,GO:0016740,GO:0016746,GO:0016747,GO:0019395,GO:0019752,GO:0030258,GO:0032787,GO:0034440,GO:0043436,GO:0044237,GO:0044238,GO:0044242,GO:0044248,GO:0044255,GO:0044281,GO:0044282,GO:0044424,GO:…	ko00071,ko00280,ko00281,ko00362,ko00592,ko00642,ko01100,ko01110,ko01120,ko01130,ko01212,map00071,map00280,map00281,map00362,map00592,map00642,map01100,map01110,map01120,map01130,map01212	I
chromosome	LPCIIAFA_00505	fadB	275	550830	552977	2148	-	CDS	1	-0.407006	0.000548435	FALSE	FALSE	nonessential	nonessential	[I] 3-hydroxyacyl-CoA dehydrogenase	GO:0003674,GO:0003824,GO:0003857,GO:0004165,GO:0004300,GO:0005575,GO:0006082,GO:0006629,GO:0006631,GO:0006635,GO:0008150,GO:0008152,GO:0008692,GO:0009056,GO:0009062,GO:0009987,GO:0016042,GO:0016054,GO:0016491,GO:0016614,GO:0016616,GO:0016829,GO:0016835,GO:0016836,GO:0016853,GO:0016854,GO:0016856,GO:0016860,GO:0016863,GO:0019395,GO:0019752,GO:0030258,GO:0032787,GO:0032991,GO:0034440,GO:0036125,GO:…	ko00071,ko00280,ko00281,ko00310,ko00362,ko00380,ko00410,ko00640,ko00650,ko00903,ko00930,ko01040,ko01100,ko01110,ko01120,ko01130,ko01200,ko01212,map00071,map00280,map00281,map00310,map00362,map00380,map00410,map00640,map00650,map00903,map00930,map01040,map01100,map01110,map01120,map01130,map01200,map01212	I
chromosome	LPCIIAFA_00506	acsA	275	553180	555117	1938	-	CDS	1	0.0676477	0.676414	FALSE	FALSE	nonessential	nonessential	[I] Acyl-coenzyme A synthetases/AMP-(fatty) acid ligases	NA	ko00010,ko00280,ko00620,ko00640,ko00650,ko00680,ko00720,ko01100,ko01110,ko01120,ko01130,ko01200,map00010,map00280,map00620,map00640,map00650,map00680,map00720,map01100,map01110,map01120,map01130,map01200	I
chromosome	LPCIIAFA_00507	pepQ	276	555308	556630	1323	+	CDS	1	0.140738	0.0849223	FALSE	FALSE	nonessential	nonessential	[E] Xaa-Pro aminopeptidase	GO:0003674,GO:0003824,GO:0005488,GO:0005575,GO:0005622,GO:0005623,GO:0005737,GO:0005829,GO:0006508,GO:0006518,GO:0006807,GO:0008150,GO:0008152,GO:0008233,GO:0008235,GO:0008237,GO:0008238,GO:0009056,GO:0009636,GO:0009987,GO:0016787,GO:0016788,GO:0016795,GO:0016805,GO:0019538,GO:0030145,GO:0034641,GO:0042221,GO:0042578,GO:0043167,GO:0043169,GO:0043170,GO:0043171,GO:0043603,GO:0044237,GO:0044238,GO:…	NA	E
chromosome	LPCIIAFA_00508	yigZ	276	556630	557247	618	+	CDS	1	-0.532875	0.405998	FALSE	FALSE	nonessential	nonessential	[S] Uncharacterized conserved protein	NA	ko00240,ko00670,ko01100,ko01523,map00240,map00670,map01100,map01523	S
chromosome	LPCIIAFA_00509	trkH	276	557284	558741	1458	+	CDS	1	0.0596831	0.701206	FALSE	FALSE	nonessential	nonessential	[P] Trk-type K+ transport systems, membrane components	GO:0003674,GO:0005215,GO:0005216,GO:0005261,GO:0005267,GO:0005488,GO:0005515,GO:0005575,GO:0005623,GO:0005886,GO:0005887,GO:0006810,GO:0006811,GO:0006812,GO:0006813,GO:0006820,GO:0006821,GO:0008150,GO:0008324,GO:0008509,GO:0009987,GO:0015075,GO:0015077,GO:0015079,GO:0015103,GO:0015108,GO:0015267,GO:0015291,GO:0015293,GO:0015294,GO:0015296,GO:0015318,GO:0015377,GO:0015379,GO:0015672,GO:0015698,GO:…	NA	P
chromosome	LPCIIAFA_00510	hemG	276	558749	559273	525	+	CDS	1	-0.0929719	0.350735	FALSE	FALSE	nonessential	nonessential	[CH] Flavodoxin	GO:0000166,GO:0003674,GO:0003824,GO:0004729,GO:0005488,GO:0005575,GO:0005622,GO:0005623,GO:0005737,GO:0005829,GO:0006091,GO:0006725,GO:0006778,GO:0006779,GO:0006782,GO:0006783,GO:0006807,GO:0008150,GO:0008152,GO:0009055,GO:0009058,GO:0009987,GO:0010181,GO:0016491,GO:0016627,GO:0016634,GO:0016635,GO:0018130,GO:0019438,GO:0022900,GO:0032553,GO:0033013,GO:0033014,GO:0034641,GO:0036094,GO:0042168,GO:…	ko00860,ko01100,ko01110,map00860,map01100,map01110	CH
chromosome	LPCIIAFA_00511	NA	277	559710	561250	1541	+	rRNA	2	-4.16849	0.108529	TRUE	FALSE	nonessential	nonessential	NA	NA	NA	NA
chromosome	LPCIIAFA_00512	NA	277	561452	561527	76	+	tRNA	1	-0.43688	0.00314968	FALSE	FALSE	nonessential	nonessential	NA	NA	NA	NA
chromosome	LPCIIAFA_00513	NA	277	561766	564651	2886	+	rRNA	3	-0.911046	0.820999	FALSE	FALSE	nonessential	nonessential	NA	NA	NA	NA
chromosome	LPCIIAFA_00514	NA	277	564739	564847	109	+	rRNA	2	-4.3298	0.291501	TRUE	FALSE	nonessential	nonessential	NA	NA	NA	NA
chromosome	LPCIIAFA_00515	yfiQ	278	564931	567510	2580	-	CDS	1	0.320722	0.00339983	FALSE	FALSE	nonessential	nonessential	[C] Acyl-CoA synthetase (NDP forming)	GO:0000166,GO:0003674,GO:0003824,GO:0005488,GO:0005524,GO:0006464,GO:0006473,GO:0006475,GO:0006807,GO:0006950,GO:0006979,GO:0008080,GO:0008144,GO:0008150,GO:0008152,GO:0009266,GO:0009408,GO:0009628,GO:0009987,GO:0016043,GO:0016407,GO:0016410,GO:0016740,GO:0016746,GO:0016747,GO:0017076,GO:0018193,GO:0018205,GO:0018393,GO:0018394,GO:0019538,GO:0022607,GO:0030554,GO:0032459,GO:0032462,GO:0032553,GO:…	ko00010,ko00620,ko00640,ko01100,ko01120,map00010,map00620,map00640,map01100,map01120	CJ
chromosome	LPCIIAFA_00516	NA	279	567583	567774	192	-	CDS	1	-0.00295607	0.998499	FALSE	FALSE	nonessential	nonessential	NA	NA	NA	NA
chromosome	LPCIIAFA_00517	NA	280	567946	568818	873	+	CDS	1	-0.0506706	0.790051	FALSE	FALSE	nonessential	nonessential	NA	NA	NA	ET
chromosome	LPCIIAFA_00518	ilvY	281	568807	569700	894	-	CDS	1	-0.170131	0.843803	FALSE	FALSE	nonessential	nonessential	[K] Transcriptional regulator	GO:0003674,GO:0003676,GO:0003677,GO:0003700,GO:0005488,GO:0005575,GO:0005622,GO:0005623,GO:0005737,GO:0006082,GO:0006139,GO:0006351,GO:0006355,GO:0006520,GO:0006725,GO:0006807,GO:0008150,GO:0008152,GO:0008652,GO:0009058,GO:0009059,GO:0009081,GO:0009082,GO:0009889,GO:0009987,GO:0010467,GO:0010468,GO:0010556,GO:0016053,GO:0016070,GO:0018130,GO:0019219,GO:0019222,GO:0019438,GO:0019752,GO:0031323,GO:…	NA	K
chromosome	LPCIIAFA_00519	ilvC	282	569901	571382	1482	+	CDS	1	0.081863	0.419219	FALSE	FALSE	nonessential	nonessential	[EH] Ketol-acid reductoisomerase	GO:0000166,GO:0000287,GO:0003674,GO:0003824,GO:0004455,GO:0005488,GO:0005515,GO:0005575,GO:0005622,GO:0005623,GO:0005737,GO:0005829,GO:0006082,GO:0006520,GO:0006549,GO:0006573,GO:0006807,GO:0008150,GO:0008152,GO:0008652,GO:0009058,GO:0009081,GO:0009082,GO:0009097,GO:0009099,GO:0009987,GO:0016043,GO:0016053,GO:0016491,GO:0016614,GO:0016616,GO:0016853,GO:0019752,GO:0022607,GO:0036094,GO:0042802,GO:…	ko00290,ko00770,ko01100,ko01110,ko01130,ko01210,ko01230,map00290,map00770,map01100,map01110,map01130,map01210,map01230	EH
chromosome	LPCIIAFA_00520	pgi	283	571539	573188	1650	-	CDS	1	-2.89389	7.34982e-81	TRUE	TRUE	essential	essential	[G] Glucose-6-phosphate isomerase	GO:0003674,GO:0003824,GO:0004347,GO:0005488,GO:0005515,GO:0005575,GO:0005622,GO:0005623,GO:0005737,GO:0005829,GO:0005975,GO:0005996,GO:0006006,GO:0006082,GO:0006090,GO:0006091,GO:0006094,GO:0006096,GO:0006139,GO:0006163,GO:0006164,GO:0006165,GO:0006725,GO:0006732,GO:0006733,GO:0006753,GO:0006754,GO:0006757,GO:0006793,GO:0006796,GO:0006807,GO:0006950,GO:0006979,GO:0008150,GO:0008152,GO:0009056,GO:…	ko00010,ko00030,ko00500,ko00520,ko01100,ko01110,ko01120,ko01130,ko01200,map00010,map00030,map00500,map00520,map01100,map01110,map01120,map01130,map01200	G
chromosome	LPCIIAFA_00521	NA	284	573619	573807	189	+	CDS	1	0.0090796	0.965058	FALSE	FALSE	nonessential	nonessential	NA	NA	NA	NA
chromosome	LPCIIAFA_00522	mscS	285	573946	574782	837	-	CDS	1	0.148948	0.0389485	FALSE	FALSE	nonessential	nonessential	[M] Small-conductance mechanosensitive channel	GO:0003674,GO:0005215,GO:0005488,GO:0005515,GO:0005575,GO:0005623,GO:0005886,GO:0005887,GO:0006810,GO:0006811,GO:0006884,GO:0008150,GO:0008361,GO:0008381,GO:0009987,GO:0009992,GO:0015267,GO:0016020,GO:0016021,GO:0016043,GO:0019725,GO:0022607,GO:0022803,GO:0022836,GO:0022857,GO:0030104,GO:0031224,GO:0031226,GO:0032535,GO:0034220,GO:0042592,GO:0042802,GO:0043933,GO:0044085,GO:0044425,GO:0044459,GO:…	NA	M
chromosome	LPCIIAFA_00523	slmA	286	574969	575565	597	-	CDS	1	-0.712829	5.7051e-35	FALSE	FALSE	nonessential/internal promoter	nonessential/internal promoter	[K] Transcriptional regulator	GO:0000278,GO:0000281,GO:0000910,GO:0000917,GO:0000918,GO:0000976,GO:0001067,GO:0003674,GO:0003676,GO:0003677,GO:0003690,GO:0003700,GO:0005488,GO:0005515,GO:0005575,GO:0005622,GO:0005623,GO:0005737,GO:0005829,GO:0006355,GO:0007049,GO:0007346,GO:0008150,GO:0009295,GO:0009889,GO:0009987,GO:0010468,GO:0010556,GO:0010564,GO:0010948,GO:0010974,GO:0016043,GO:0019219,GO:0019222,GO:0022402,GO:0022607,GO:…	NA	D
chromosome	LPCIIAFA_00524	dut	286	575634	576092	459	-	CDS	1	-7.81289	6.37516e-146	TRUE	TRUE	uncertain	uncertain	[F] dUTPase	GO:0000166,GO:0000287,GO:0001882,GO:0001884,GO:0002134,GO:0003674,GO:0003824,GO:0004170,GO:0005488,GO:0005575,GO:0005622,GO:0005623,GO:0005737,GO:0005829,GO:0006139,GO:0006220,GO:0006221,GO:0006226,GO:0006244,GO:0006725,GO:0006753,GO:0006793,GO:0006796,GO:0006807,GO:0008150,GO:0008152,GO:0009056,GO:0009058,GO:0009117,GO:0009123,GO:0009124,GO:0009129,GO:0009130,GO:0009141,GO:0009143,GO:0009147,GO:…	ko00240,ko00770,ko00983,ko01100,map00240,map00770,map00983,map01100	F
chromosome	LPCIIAFA_00525	coaBC	286	576133	577335	1203	-	CDS	1	-6.43693	1.12514e-65	TRUE	TRUE	essential	essential	[H] Phosphopantothenoylcysteine synthetase/decarboxylase	GO:0000166,GO:0003674,GO:0003824,GO:0004632,GO:0004633,GO:0005488,GO:0005575,GO:0005622,GO:0005623,GO:0005737,GO:0005829,GO:0006082,GO:0006139,GO:0006163,GO:0006164,GO:0006575,GO:0006725,GO:0006732,GO:0006753,GO:0006766,GO:0006767,GO:0006793,GO:0006796,GO:0006807,GO:0008150,GO:0008152,GO:0009056,GO:0009058,GO:0009108,GO:0009109,GO:0009111,GO:0009117,GO:0009150,GO:0009152,GO:0009165,GO:0009259,GO:…	ko00770,ko01100,map00770,map01100	H
chromosome	LPCIIAFA_00526	radC	287	577483	578157	675	+	CDS	1	0.139789	0.120941	FALSE	FALSE	uncertain/others	uncertain	[L] DNA repair proteins	GO:0003674,GO:0003824,GO:0005488,GO:0006139,GO:0006259,GO:0006281,GO:0006508,GO:0006725,GO:0006807,GO:0006950,GO:0006974,GO:0008150,GO:0008152,GO:0008233,GO:0008237,GO:0009987,GO:0016787,GO:0019538,GO:0033554,GO:0034641,GO:0043167,GO:0043169,GO:0043170,GO:0044237,GO:0044238,GO:0044260,GO:0046483,GO:0046872,GO:0050896,GO:0051716,GO:0070011,GO:0071704,GO:0090304,GO:0140096,GO:1901360,GO:1901564	NA	E
chromosome	LPCIIAFA_00527	rpmB	287	578294	578530	237	+	CDS	1	-1.60102	1.47792e-122	FALSE	FALSE	nonessential/internal promoter	nonessential/internal promoter	[J] Ribosomal protein L28	GO:0000027,GO:0003674,GO:0003676,GO:0003723,GO:0003735,GO:0005198,GO:0005488,GO:0005575,GO:0005622,GO:0005623,GO:0005737,GO:0005829,GO:0005840,GO:0006412,GO:0006518,GO:0006807,GO:0006996,GO:0008150,GO:0008152,GO:0009058,GO:0009059,GO:0009987,GO:0010467,GO:0015934,GO:0016043,GO:0019538,GO:0019843,GO:0022607,GO:0022613,GO:0022618,GO:0022625,GO:0022626,GO:0032991,GO:0034622,GO:0034641,GO:0034645,GO:…	ko03010,map03010	J
chromosome	LPCIIAFA_00528	rpmG	287	578542	578709	168	+	CDS	1	-6.25267	7.42685e-06	TRUE	TRUE	essential	essential	[J] Ribosomal protein L33	GO:0000027,GO:0000049,GO:0003674,GO:0003676,GO:0003723,GO:0003735,GO:0005198,GO:0005488,GO:0005575,GO:0005622,GO:0005623,GO:0005737,GO:0005829,GO:0005840,GO:0006412,GO:0006518,GO:0006807,GO:0006996,GO:0008150,GO:0008152,GO:0009058,GO:0009059,GO:0009987,GO:0010467,GO:0015934,GO:0016043,GO:0019538,GO:0019843,GO:0022607,GO:0022613,GO:0022618,GO:0022625,GO:0022626,GO:0032991,GO:0034622,GO:0034641,GO:…	ko03010,map03010	J
chromosome	LPCIIAFA_00529	VV10822	288	578803	579258	456	+	CDS	1	0.177113	0.123825	FALSE	FALSE	nonessential	nonessential	NA	NA	NA	NA
chromosome	LPCIIAFA_00530	fpg	288	579289	580101	813	+	CDS	1	0.071999	0.265259	FALSE	FALSE	nonessential	nonessential	[L] Formamidopyrimidine-DNA glycosylase	GO:0000702,GO:0000703,GO:0003674,GO:0003676,GO:0003677,GO:0003684,GO:0003824,GO:0003906,GO:0004518,GO:0004519,GO:0005488,GO:0006139,GO:0006259,GO:0006281,GO:0006284,GO:0006285,GO:0006289,GO:0006725,GO:0006807,GO:0006950,GO:0006974,GO:0008150,GO:0008152,GO:0008270,GO:0008534,GO:0009987,GO:0016787,GO:0016788,GO:0016798,GO:0016799,GO:0016829,GO:0016835,GO:0019104,GO:0033554,GO:0034641,GO:0043167,GO:…	ko03410,map03410	L
chromosome	LPCIIAFA_00531	ybjX	289	580217	581161	945	+	CDS	1	0.154882	0.432218	FALSE	FALSE	nonessential	nonessential	[S] Uncharacterized protein conserved in bacteria	GO:0005575,GO:0005622,GO:0005623,GO:0005737,GO:0005829,GO:0006950,GO:0006974,GO:0008150,GO:0009987,GO:0033554,GO:0044424,GO:0044444,GO:0044464,GO:0050896,GO:0051716	NA	S
chromosome	LPCIIAFA_00532	coaD	290	581216	581698	483	-	CDS	1	-4.46592	NA	TRUE	TRUE	essential	essential	[H] Phosphopantetheine adenylyltransferase	GO:0000166,GO:0003674,GO:0003824,GO:0004595,GO:0005488,GO:0005515,GO:0005524,GO:0005575,GO:0005622,GO:0005623,GO:0005737,GO:0006082,GO:0006139,GO:0006163,GO:0006164,GO:0006575,GO:0006725,GO:0006732,GO:0006753,GO:0006766,GO:0006767,GO:0006793,GO:0006796,GO:0006807,GO:0008144,GO:0008150,GO:0008152,GO:0009058,GO:0009108,GO:0009110,GO:0009117,GO:0009150,GO:0009152,GO:0009165,GO:0009259,GO:0009260,GO:…	ko00770,ko01100,map00770,map01100	F
chromosome	LPCIIAFA_00533	waaQ	291	581921	582964	1044	+	CDS	1	-1.21264	8.11939e-10	FALSE	FALSE	nonessential	nonessential	[M] ADP-heptose:LPS heptosyltransferase	GO:0000271,GO:0003674,GO:0003824,GO:0005575,GO:0005622,GO:0005623,GO:0005737,GO:0005829,GO:0005975,GO:0005976,GO:0006629,GO:0008150,GO:0008152,GO:0008610,GO:0008653,GO:0008713,GO:0008920,GO:0009058,GO:0009059,GO:0009103,GO:0009244,GO:0009311,GO:0009312,GO:0009987,GO:0016051,GO:0016740,GO:0016757,GO:0033692,GO:0034637,GO:0034645,GO:0043170,GO:0044237,GO:0044238,GO:0044249,GO:0044255,GO:0044260,GO:…	ko00540,ko01100,map00540,map01100	M
chromosome	LPCIIAFA_00534	kdtX	292	583034	583822	789	-	CDS	1	-1.6398	6.87594e-78	FALSE	FALSE	nonessential	nonessential	NA	GO:0003674,GO:0003824,GO:0016740,GO:0016757	NA	M
chromosome	LPCIIAFA_00535	rfaF	293	584064	585173	1110	+	CDS	1	-2.15453	9.72801e-72	TRUE	TRUE	uncertain	uncertain	[M] ADP-heptose:LPS heptosyltransferase	GO:0000271,GO:0003674,GO:0003824,GO:0005575,GO:0005622,GO:0005623,GO:0005737,GO:0005829,GO:0005975,GO:0005976,GO:0006629,GO:0008150,GO:0008152,GO:0008610,GO:0008653,GO:0008713,GO:0008920,GO:0009058,GO:0009059,GO:0009103,GO:0009244,GO:0009311,GO:0009312,GO:0009987,GO:0016051,GO:0016740,GO:0016757,GO:0033692,GO:0034637,GO:0034645,GO:0043170,GO:0044237,GO:0044238,GO:0044249,GO:0044255,GO:0044260,GO:…	ko00540,ko01100,map00540,map01100	M
chromosome	LPCIIAFA_00536	kdtA	293	585175	586440	1266	+	CDS	1	-5.98835	NA	TRUE	TRUE	essential	essential	[M] 3-deoxy-D-manno-octulosonic-acid transferase	GO:0000271,GO:0003674,GO:0003824,GO:0005575,GO:0005623,GO:0005886,GO:0005975,GO:0005976,GO:0006082,GO:0006629,GO:0006643,GO:0006644,GO:0006664,GO:0006793,GO:0006796,GO:0008150,GO:0008152,GO:0008610,GO:0008653,GO:0008654,GO:0009058,GO:0009059,GO:0009103,GO:0009244,GO:0009245,GO:0009247,GO:0009311,GO:0009312,GO:0009987,GO:0016020,GO:0016021,GO:0016051,GO:0016053,GO:0016740,GO:0019637,GO:0019752,GO:…	ko00540,ko01100,map00540,map01100	M
chromosome	LPCIIAFA_00537	ulaA	294	586506	587762	1257	-	CDS	1	0.458704	0.363157	FALSE	FALSE	nonessential	nonessential	[S] Uncharacterized protein conserved in bacteria	NA	ko00053,ko01100,ko01120,ko02060,map00053,map01100,map01120,map02060	G
chromosome	LPCIIAFA_00538	ulaB	294	587823	588110	288	-	CDS	1	0.0369368	0.738552	FALSE	FALSE	nonessential	nonessential	[G] Phosphotransferase system, galactitol-specific IIB component	NA	ko00053,ko01100,ko01120,ko02060,map00053,map01100,map01120,map02060	G
chromosome	LPCIIAFA_00539	cmtB	294	588143	588586	444	-	CDS	1	0.164522	0.0309983	FALSE	FALSE	nonessential	nonessential	[GT] Phosphotransferase system mannitol/fructose-specific IIA domain (Ntr-type)	NA	ko00051,ko00053,ko01100,ko01120,ko02060,map00051,map00053,map01100,map01120,map02060	G
chromosome	LPCIIAFA_00540	gntR	295	588840	589862	1023	+	CDS	1	-0.0798494	0.62076	FALSE	FALSE	nonessential	nonessential	[K] Transcriptional regulators	NA	NA	K
chromosome	LPCIIAFA_00541	yhdH	295	589892	590872	981	+	CDS	1	0.0564069	0.757543	FALSE	FALSE	nonessential	nonessential	[CR] NADPH:quinone reductase and related Zn-dependent oxidoreductases	GO:0003674,GO:0003824,GO:0005575,GO:0005622,GO:0005623,GO:0005737,GO:0008150,GO:0008152,GO:0016491,GO:0016627,GO:0016628,GO:0043957,GO:0044424,GO:0044464,GO:0055114	ko00640,ko01100,map00640,map01100	C
chromosome	LPCIIAFA_00542	NA	296	590947	591069	123	+	CDS	1	0.173366	0.328928	FALSE	FALSE	nonessential	nonessential	NA	NA	NA	NA
chromosome	LPCIIAFA_00543	NA	297	591205	591540	336	+	CDS	1	0.00699658	0.962557	FALSE	FALSE	nonessential	nonessential	NA	NA	NA	S
chromosome	LPCIIAFA_00544	VC0074	298	591545	591715	171	-	CDS	1	0.112977	0.305499	FALSE	FALSE	nonessential	nonessential	NA	NA	NA	NA
chromosome	LPCIIAFA_00545	fliL	299	591821	592255	435	-	CDS	1	-0.218766	0.570744	FALSE	FALSE	nonessential	nonessential	[N] Flagellar basal body-associated protein	GO:0001539,GO:0005575,GO:0005623,GO:0005886,GO:0006928,GO:0006935,GO:0008150,GO:0009288,GO:0009425,GO:0009605,GO:0009987,GO:0016020,GO:0016021,GO:0031224,GO:0040011,GO:0042221,GO:0042330,GO:0042995,GO:0043226,GO:0043228,GO:0044422,GO:0044425,GO:0044461,GO:0044463,GO:0044464,GO:0048870,GO:0050896,GO:0051179,GO:0051674,GO:0071944,GO:0071973,GO:0097588	NA	N
chromosome	LPCIIAFA_00546	ubiC	300	592401	592937	537	+	CDS	1	-2.48855	3.94744e-15	TRUE	TRUE	essential	essential	[H] 4-hydroxybenzoate synthetase (chorismate lyase)	GO:0003674,GO:0003824,GO:0005575,GO:0005622,GO:0005623,GO:0005737,GO:0005829,GO:0006732,GO:0006733,GO:0006743,GO:0006744,GO:0008150,GO:0008152,GO:0008813,GO:0009058,GO:0009108,GO:0009987,GO:0016829,GO:0016830,GO:0016833,GO:0042180,GO:0042181,GO:0044237,GO:0044249,GO:0044281,GO:0044283,GO:0044424,GO:0044444,GO:0044464,GO:0051186,GO:0051188,GO:0071704,GO:1901576,GO:1901661,GO:1901663	ko00130,ko01100,ko01110,map00130,map01100,map01110	H
chromosome	LPCIIAFA_00547	ubiA	300	592934	593797	864	+	CDS	1	-1.90597	1.87209e-50	FALSE	FALSE	nonessential	nonessential	[H] 4-hydroxybenzoate polyprenyltransferase and related prenyltransferases	GO:0002094,GO:0003674,GO:0003824,GO:0004659,GO:0005575,GO:0005623,GO:0005886,GO:0006732,GO:0006733,GO:0006743,GO:0006744,GO:0008150,GO:0008152,GO:0008412,GO:0009058,GO:0009108,GO:0009987,GO:0016020,GO:0016021,GO:0016740,GO:0016765,GO:0031224,GO:0042180,GO:0042181,GO:0044237,GO:0044249,GO:0044281,GO:0044283,GO:0044425,GO:0044464,GO:0051186,GO:0051188,GO:0071704,GO:0071944,GO:1901576,GO:1901661,GO:…	ko00130,ko01100,ko01110,map00130,map01100,map01110	H
chromosome	LPCIIAFA_00548	plsB	301	593858	596281	2424	-	CDS	1	0.0728231	0.554135	FALSE	FALSE	nonessential	nonessential	[I] Glycerol-3-phosphate O-acyltransferase	GO:0003674,GO:0003824,GO:0004366,GO:0005575,GO:0005623,GO:0005886,GO:0005887,GO:0006082,GO:0006139,GO:0006220,GO:0006221,GO:0006629,GO:0006631,GO:0006644,GO:0006650,GO:0006725,GO:0006753,GO:0006793,GO:0006796,GO:0006807,GO:0008150,GO:0008152,GO:0008374,GO:0008610,GO:0008654,GO:0009058,GO:0009117,GO:0009165,GO:0009987,GO:0016020,GO:0016021,GO:0016024,GO:0016740,GO:0016746,GO:0016747,GO:0018130,GO:…	ko00561,ko00564,ko01100,ko01110,map00561,map00564,map01100,map01110	I
chromosome	LPCIIAFA_00549	lexA	302	596486	597109	624	+	CDS	1	-0.842756	0.911645	FALSE	FALSE	nonessential	nonessential	[KT] SOS-response transcriptional repressors (RecA-mediated autopeptidases)	GO:0000976,GO:0001067,GO:0001130,GO:0001217,GO:0003674,GO:0003676,GO:0003677,GO:0003690,GO:0003700,GO:0003824,GO:0004175,GO:0004252,GO:0005488,GO:0005515,GO:0005575,GO:0005622,GO:0005623,GO:0005737,GO:0005829,GO:0006139,GO:0006259,GO:0006260,GO:0006281,GO:0006282,GO:0006351,GO:0006355,GO:0006508,GO:0006725,GO:0006807,GO:0006950,GO:0006974,GO:0007154,GO:0008150,GO:0008152,GO:0008233,GO:0008236,GO:…	NA	K
chromosome	LPCIIAFA_00550	NA	303	597556	597843	288	+	CDS	1	0.0750459	0.559679	FALSE	FALSE	nonessential	nonessential	NA	NA	NA	NA
chromosome	LPCIIAFA_00551	hyaE	304	598058	598684	627	+	CDS	1	0.191854	0.398863	FALSE	FALSE	nonessential	nonessential	[R] Uncharacterized protein SCO1/SenC/PrrC, involved in biogenesis	GO:0003674,GO:0005048,GO:0005488,GO:0033218,GO:0042277	NA	S
chromosome	LPCIIAFA_00552	dinF	304	598674	600095	1422	+	CDS	1	0.218708	0.178462	FALSE	FALSE	nonessential	nonessential	[V] Na+-driven multidrug efflux pump	GO:0003674,GO:0005215,GO:0005575,GO:0005623,GO:0005886,GO:0006810,GO:0006855,GO:0008150,GO:0015238,GO:0015291,GO:0015297,GO:0015893,GO:0016020,GO:0016021,GO:0022804,GO:0022857,GO:0031224,GO:0042221,GO:0042493,GO:0044425,GO:0044464,GO:0050896,GO:0051179,GO:0051234,GO:0055085,GO:0071944	NA	V
chromosome	LPCIIAFA_00553	trmL	305	600124	600594	471	-	CDS	1	0.254311	0.0321542	FALSE	FALSE	nonessential	nonessential	[J] Predicted rRNA methylase (SpoU class)	GO:0001510,GO:0002128,GO:0002130,GO:0002131,GO:0002132,GO:0003674,GO:0003676,GO:0003723,GO:0003824,GO:0005488,GO:0005515,GO:0005575,GO:0005622,GO:0005623,GO:0005737,GO:0006139,GO:0006396,GO:0006399,GO:0006400,GO:0006725,GO:0006807,GO:0008033,GO:0008150,GO:0008152,GO:0008168,GO:0008173,GO:0008175,GO:0008757,GO:0009451,GO:0009987,GO:0010467,GO:0016070,GO:0016300,GO:0016427,GO:0016740,GO:0016741,GO:…	NA	J
chromosome	LPCIIAFA_00554	cpxA	306	600663	602018	1356	-	CDS	1	0.147358	0.14992	FALSE	FALSE	nonessential	nonessential	[T] Signal transduction histidine kinase	GO:0000155,GO:0000160,GO:0000166,GO:0003674,GO:0003824,GO:0004672,GO:0004673,GO:0005488,GO:0005515,GO:0005524,GO:0005575,GO:0005622,GO:0005623,GO:0005886,GO:0006464,GO:0006468,GO:0006793,GO:0006796,GO:0006807,GO:0007154,GO:0007155,GO:0007165,GO:0008144,GO:0008150,GO:0008152,GO:0009314,GO:0009628,GO:0009987,GO:0016020,GO:0016021,GO:0016301,GO:0016310,GO:0016740,GO:0016772,GO:0016773,GO:0016775,GO:…	ko01503,ko02020,map01503,map02020	T
chromosome	LPCIIAFA_00555	cpxR	306	602015	602710	696	-	CDS	1	0.0449197	0.853716	FALSE	FALSE	nonessential	nonessential	[TK] Response regulators consisting of a CheY-like	GO:0000160,GO:0003674,GO:0003676,GO:0003677,GO:0003700,GO:0005488,GO:0005575,GO:0005622,GO:0005623,GO:0005737,GO:0005829,GO:0006139,GO:0006351,GO:0006355,GO:0006725,GO:0006807,GO:0007154,GO:0007155,GO:0007165,GO:0008150,GO:0008152,GO:0009058,GO:0009059,GO:0009889,GO:0009890,GO:0009891,GO:0009892,GO:0009893,GO:0009987,GO:0010467,GO:0010468,GO:0010556,GO:0010557,GO:0010558,GO:0010604,GO:0010605,GO:…	ko01503,ko02020,map01503,map02020	K
chromosome	LPCIIAFA_00556	fieF	307	602797	603708	912	+	CDS	1	0.0496181	0.681676	FALSE	FALSE	nonessential	nonessential	[P] Predicted Co/Zn/Cd cation transporters	GO:0000041,GO:0003674,GO:0005215,GO:0005381,GO:0005385,GO:0005488,GO:0005515,GO:0005575,GO:0005623,GO:0005886,GO:0006810,GO:0006811,GO:0006812,GO:0006826,GO:0006829,GO:0006873,GO:0006875,GO:0006876,GO:0006882,GO:0008150,GO:0008324,GO:0009987,GO:0015075,GO:0015086,GO:0015093,GO:0015291,GO:0015318,GO:0015341,GO:0015562,GO:0015684,GO:0015691,GO:0016020,GO:0016021,GO:0019725,GO:0022804,GO:0022857,GO:…	NA	P
chromosome	LPCIIAFA_00557	cysE	307	603717	604496	780	+	CDS	1	0.0800271	0.327387	FALSE	FALSE	nonessential	nonessential	[E] Serine acetyltransferase	GO:0000096,GO:0000097,GO:0003674,GO:0003824,GO:0005575,GO:0005622,GO:0005623,GO:0005737,GO:0005829,GO:0006082,GO:0006520,GO:0006534,GO:0006535,GO:0006563,GO:0006790,GO:0006807,GO:0008150,GO:0008152,GO:0008374,GO:0008652,GO:0009001,GO:0009058,GO:0009069,GO:0009070,GO:0009314,GO:0009333,GO:0009628,GO:0009987,GO:0010165,GO:0010212,GO:0016053,GO:0016407,GO:0016412,GO:0016413,GO:0016740,GO:0016746,GO:…	ko00270,ko00920,ko01100,ko01110,ko01120,ko01200,ko01230,ko05111,map00270,map00920,map01100,map01110,map01120,map01200,map01230,map05111	E
chromosome	LPCIIAFA_00558	NA	307	604518	605798	1281	+	CDS	1	0.015564	0.935882	FALSE	FALSE	nonessential	nonessential	NA	NA	NA	NA
chromosome	LPCIIAFA_00559	zapB	308	606036	606245	210	+	CDS	1	0.126485	0.191108	FALSE	FALSE	nonessential	nonessential	[S] Uncharacterized protein conserved in bacteria	GO:0000003,GO:0000910,GO:0003674,GO:0005488,GO:0005515,GO:0005575,GO:0005622,GO:0005623,GO:0005737,GO:0005829,GO:0006810,GO:0007049,GO:0008150,GO:0009987,GO:0016020,GO:0016043,GO:0016192,GO:0019954,GO:0022402,GO:0022414,GO:0022607,GO:0032153,GO:0032505,GO:0032506,GO:0042802,GO:0043093,GO:0044085,GO:0044424,GO:0044444,GO:0044464,GO:0051179,GO:0051234,GO:0051301,GO:0071840,GO:0090529	ko02020,ko02030,map02020,map02030	D
chromosome	LPCIIAFA_00560	elbB	309	606318	606968	651	-	CDS	1	-0.0234427	0.887084	FALSE	FALSE	nonessential	nonessential	[Q] Uncharacterized protein involved in an early	GO:0003674,GO:0003824,GO:0005575,GO:0005622,GO:0005623,GO:0005737,GO:0005829,GO:0006629,GO:0006720,GO:0008150,GO:0008152,GO:0008299,GO:0008610,GO:0009058,GO:0009893,GO:0009987,GO:0016829,GO:0019216,GO:0019222,GO:0019747,GO:0031323,GO:0031325,GO:0044237,GO:0044238,GO:0044249,GO:0044255,GO:0044424,GO:0044444,GO:0044464,GO:0045828,GO:0045834,GO:0048518,GO:0048522,GO:0050789,GO:0050794,GO:0065007,GO:…	NA	Q
chromosome	LPCIIAFA_00561	polA	310	607369	610125	2757	+	CDS	1	-5.61233	4.29784e-54	TRUE	TRUE	essential	essential	[L] DNA polymerase I - 3'-5' exonuclease	GO:0001882,GO:0003674,GO:0003676,GO:0003677,GO:0003824,GO:0003887,GO:0004518,GO:0004519,GO:0004520,GO:0004527,GO:0004536,GO:0005488,GO:0005575,GO:0005618,GO:0005622,GO:0005623,GO:0005737,GO:0005829,GO:0005886,GO:0006139,GO:0006259,GO:0006260,GO:0006261,GO:0006271,GO:0006273,GO:0006281,GO:0006284,GO:0006725,GO:0006807,GO:0006950,GO:0006974,GO:0008150,GO:0008152,GO:0008408,GO:0008409,GO:0009058,GO:…	ko00230,ko00240,ko01100,ko03030,ko03410,ko03420,ko03440,map00230,map00240,map01100,map03030,map03410,map03420,map03440	L
chromosome	LPCIIAFA_00562	yrdA	311	610215	610754	540	-	CDS	1	-0.475017	8.81113e-10	FALSE	FALSE	nonessential	nonessential	[R] Carbonic anhydrases/acetyltransferases, isoleucine patch superfamily	GO:0003674,GO:0005488,GO:0005515,GO:0005575,GO:0005622,GO:0005623,GO:0005737,GO:0005829,GO:0008150,GO:0008270,GO:0009987,GO:0016043,GO:0022607,GO:0042802,GO:0043167,GO:0043169,GO:0043933,GO:0044085,GO:0044424,GO:0044444,GO:0044464,GO:0046872,GO:0046914,GO:0051259,GO:0051260,GO:0065003,GO:0070206,GO:0070207,GO:0071840	NA	S
chromosome	LPCIIAFA_00563	NA	312	611215	612755	1541	+	rRNA	2	-4.16849	0.108529	TRUE	FALSE	uncertain/others	uncertain	NA	NA	NA	NA
chromosome	LPCIIAFA_00564	NA	312	612957	613032	76	+	tRNA	1	-0.43688	0.00314968	FALSE	FALSE	uncertain/others	uncertain	NA	NA	NA	NA
chromosome	LPCIIAFA_00565	NA	312	613271	616156	2886	+	rRNA	3	-0.911046	0.820999	FALSE	FALSE	uncertain/others	uncertain	NA	NA	NA	NA
chromosome	LPCIIAFA_00566	NA	312	616244	616352	109	+	rRNA	2	-4.3298	0.291501	TRUE	FALSE	nonessential/internal promoter	nonessential/internal promoter	NA	NA	NA	NA
chromosome	LPCIIAFA_00567	NA	312	616404	616479	76	+	tRNA	1	-7.86042	5.79163e-44	TRUE	TRUE	essential	essential	NA	NA	NA	NA
chromosome	LPCIIAFA_00568	NA	312	616504	616598	95	+	rRNA	1	0.112798	0.291501	FALSE	FALSE	nonessential	nonessential	NA	NA	NA	NA
chromosome	LPCIIAFA_00569	ebgR	313	616771	617736	966	+	CDS	1	0.205143	0.00132457	FALSE	FALSE	nonessential	nonessential	[K] Transcriptional regulators	GO:0003674,GO:0003676,GO:0003677,GO:0005488,GO:0006139,GO:0006351,GO:0006355,GO:0006725,GO:0006807,GO:0008150,GO:0008152,GO:0009058,GO:0009059,GO:0009889,GO:0009890,GO:0009892,GO:0009987,GO:0010467,GO:0010468,GO:0010556,GO:0010558,GO:0010605,GO:0010629,GO:0016070,GO:0018130,GO:0019219,GO:0019222,GO:0019438,GO:0031323,GO:0031324,GO:0031326,GO:0031327,GO:0032774,GO:0034641,GO:0034645,GO:0034654,GO:…	NA	K
chromosome	LPCIIAFA_00570	ebgA	314	618058	621132	3075	+	CDS	1	0.0671268	0.710125	FALSE	FALSE	nonessential	nonessential	[G] Beta-galactosidase/beta-glucuronidase	GO:0003674,GO:0003824,GO:0004553,GO:0004565,GO:0005488,GO:0005575,GO:0005975,GO:0005984,GO:0005988,GO:0005990,GO:0008150,GO:0008152,GO:0009056,GO:0009311,GO:0009313,GO:0009341,GO:0009987,GO:0015925,GO:0016052,GO:0016787,GO:0016798,GO:0030246,GO:0032991,GO:0044237,GO:0044238,GO:0044248,GO:0044262,GO:0044275,GO:0046352,GO:0071704,GO:1901575,GO:1902494	ko00052,ko00511,ko00600,ko01100,map00052,map00511,map00600,map01100	G
chromosome	LPCIIAFA_00571	ebgC	314	621129	621584	456	+	CDS	1	0.193832	0.460078	FALSE	FALSE	nonessential	nonessential	[G] Beta-galactosidase, beta subunit	NA	ko00052,ko00511,ko01100,map00052,map00511,map01100	G
chromosome	LPCIIAFA_00572	ygjI	315	621687	623132	1446	+	CDS	1	0.0810601	0.204959	FALSE	FALSE	nonessential	nonessential	[E] Amino acid transporters	GO:0003674,GO:0005215,GO:0005575,GO:0005623,GO:0005886,GO:0006810,GO:0008150,GO:0016020,GO:0016021,GO:0022857,GO:0031224,GO:0044425,GO:0044464,GO:0051179,GO:0051234,GO:0055085,GO:0071944	ko02024,map02024	E
chromosome	LPCIIAFA_00573	ygjH	315	623209	623547	339	+	CDS	1	0.110347	0.213644	FALSE	FALSE	nonessential	nonessential	[R] EMAP domain	GO:0000049,GO:0003674,GO:0003676,GO:0003723,GO:0005488,GO:0005575,GO:0005622,GO:0005623,GO:0005737,GO:0006082,GO:0006139,GO:0006399,GO:0006412,GO:0006418,GO:0006518,GO:0006520,GO:0006725,GO:0006807,GO:0008150,GO:0008152,GO:0009058,GO:0009059,GO:0009987,GO:0010467,GO:0016070,GO:0017101,GO:0017102,GO:0019538,GO:0019752,GO:0032991,GO:0034641,GO:0034645,GO:0034660,GO:0043038,GO:0043039,GO:0043043,GO:…	ko00450,ko00970,map00450,map00970	J
chromosome	LPCIIAFA_00574	ygjI	316	623714	625150	1437	+	CDS	1	0.132417	0.254245	FALSE	FALSE	nonessential	nonessential	[E] Amino acid transporters	NA	ko02024,map02024	E
chromosome	LPCIIAFA_00575	yfeH	317	625362	626333	972	+	CDS	1	-0.023765	0.828651	FALSE	FALSE	nonessential	nonessential	[R] Predicted Na+-dependent transporter	NA	NA	S
chromosome	LPCIIAFA_00576	sumf2	318	626391	628541	2151	-	CDS	1	0.0989891	0.611675	FALSE	FALSE	nonessential	nonessential	[S] Uncharacterized conserved protein	NA	ko00130,ko00340,ko01100,ko01110,map00130,map00340,map01100,map01110	H
chromosome	LPCIIAFA_00577	NA	319	628906	629628	723	+	CDS	1	0.117187	0.158279	FALSE	FALSE	nonessential	nonessential	NA	NA	NA	NU
chromosome	LPCIIAFA_00578	fghA	320	629682	630518	837	-	CDS	1	-3.93475	7.97742e-25	TRUE	TRUE	essential	essential	[R] Predicted esterase	GO:0003674,GO:0003824,GO:0004416,GO:0005488,GO:0005515,GO:0006081,GO:0008150,GO:0008152,GO:0009056,GO:0009636,GO:0009987,GO:0010033,GO:0016043,GO:0016787,GO:0016788,GO:0016790,GO:0016999,GO:0017001,GO:0017144,GO:0018738,GO:0022607,GO:0042221,GO:0042802,GO:0043933,GO:0044085,GO:0044237,GO:0044248,GO:0044281,GO:0044282,GO:0046185,GO:0046292,GO:0046294,GO:0050896,GO:0051259,GO:0051260,GO:0051262,GO:…	ko00680,ko01120,ko01200,map00680,map01120,map01200	S
chromosome	LPCIIAFA_00579	adhC	320	630568	631695	1128	-	CDS	1	-0.132632	0.075494	FALSE	FALSE	nonessential	nonessential	[C] Zn-dependent alcohol dehydrogenases, class III	NA	ko00010,ko00071,ko00350,ko00625,ko00626,ko00680,ko00830,ko00980,ko00982,ko01100,ko01110,ko01120,ko01130,ko01200,ko01220,ko05204,map00010,map00071,map00350,map00625,map00626,map00680,map00830,map00980,map00982,map01100,map01110,map01120,map01130,map01200,map01220,map05204	C
chromosome	LPCIIAFA_00580	IV02_27905	321	631815	632720	906	+	CDS	1	-0.289745	0.309425	FALSE	FALSE	nonessential	nonessential	[K] Transcriptional regulator	NA	NA	K
chromosome	LPCIIAFA_00581	yufQ	322	632781	633746	966	-	CDS	0	NA	NA	FALSE	NA	uncertain	uncertain	[R] Uncharacterized ABC-type transport system, permease component	GO:0003674,GO:0005215,GO:0005575,GO:0005623,GO:0005886,GO:0006810,GO:0008150,GO:0016020,GO:0016021,GO:0022857,GO:0031224,GO:0044425,GO:0044464,GO:0051179,GO:0051234,GO:0055085,GO:0071944	NA	P
chromosome	LPCIIAFA_00582	yufP	322	633804	634919	1116	-	CDS	1	0.270998	0.0225161	FALSE	FALSE	uncertain/others	uncertain	[R] ABC-type uncharacterized transport system, permease component	NA	NA	P
chromosome	LPCIIAFA_00583	NA	322	634916	635005	90	-	CDS	1	0.118056	0.307124	FALSE	FALSE	uncertain/others	uncertain	NA	NA	NA	NA
chromosome	LPCIIAFA_00584	rbsA	322	635002	636582	1581	-	CDS	1	0.157463	0.384499	FALSE	FALSE	nonessential/internal promoter	nonessential/internal promoter	[R] ABC-type uncharacterized transport systems, ATPase components	GO:0000166,GO:0003674,GO:0003824,GO:0005215,GO:0005488,GO:0005524,GO:0005575,GO:0005623,GO:0005886,GO:0006810,GO:0008144,GO:0008150,GO:0008643,GO:0015144,GO:0015145,GO:0015399,GO:0015405,GO:0015407,GO:0015749,GO:0016020,GO:0016462,GO:0016787,GO:0016817,GO:0016818,GO:0016887,GO:0017076,GO:0017111,GO:0022804,GO:0022857,GO:0030554,GO:0032553,GO:0032555,GO:0032559,GO:0034219,GO:0035639,GO:0036094,GO:…	NA	S
chromosome	LPCIIAFA_00585	bmpA	322	636666	637769	1104	-	CDS	1	-5.90351	2.44449e-211	TRUE	TRUE	essential	essential	[R] Uncharacterized ABC-type transport system, periplasmic component/surface	GO:0005575,GO:0005623,GO:0005886,GO:0016020,GO:0044464,GO:0071944	NA	M
chromosome	LPCIIAFA_00586	uvrD	323	638097	640268	2172	+	CDS	1	-0.160926	0.318668	FALSE	FALSE	nonessential	nonessential	[L] Superfamily I DNA and RNA helicases	GO:0000166,GO:0003674,GO:0003676,GO:0003677,GO:0003678,GO:0003824,GO:0004003,GO:0004386,GO:0005488,GO:0005515,GO:0005524,GO:0005575,GO:0005622,GO:0005623,GO:0005737,GO:0005829,GO:0006139,GO:0006259,GO:0006260,GO:0006261,GO:0006268,GO:0006281,GO:0006289,GO:0006298,GO:0006725,GO:0006807,GO:0006950,GO:0006974,GO:0006996,GO:0007154,GO:0008026,GO:0008094,GO:0008144,GO:0008150,GO:0008152,GO:0009058,GO:…	ko03420,ko03430,map03420,map03430	L
chromosome	LPCIIAFA_00587	NA	324	640878	642080	1203	-	CDS	0	NA	NA	FALSE	NA	uncertain	uncertain	[R] Predicted ATPases	NA	NA	S
chromosome	LPCIIAFA_00588	NA	325	642253	642675	423	-	CDS	1	0.0273596	0.90563	FALSE	FALSE	nonessential	nonessential	NA	GO:0005575,GO:0016020,GO:0016021,GO:0031224,GO:0044425	NA	S
chromosome	LPCIIAFA_00589	NA	326	642972	644132	1161	-	CDS	1	0.0560669	0.64664	FALSE	FALSE	nonessential	nonessential	[S] Uncharacterized protein conserved in bacteria	NA	NA	S
chromosome	LPCIIAFA_00590	NA	327	644605	645117	513	+	CDS	1	0.0522584	0.510299	FALSE	FALSE	nonessential	nonessential	NA	NA	NA	NA
chromosome	LPCIIAFA_00591	NA	328	645228	646121	894	-	CDS	1	-0.246402	0.103721	FALSE	FALSE	nonessential	nonessential	[K] Transcriptional regulator	NA	NA	K
chromosome	LPCIIAFA_00592	NA	329	646268	647053	786	-	CDS	1	0.0821991	0.496015	FALSE	FALSE	nonessential	nonessential	NA	NA	NA	NA
chromosome	LPCIIAFA_00593	ydfZ	330	647331	647528	198	-	CDS	1	-0.0407213	0.828651	FALSE	FALSE	nonessential	nonessential	NA	GO:0005575,GO:0005622,GO:0005623,GO:0005737,GO:0005829,GO:0044424,GO:0044444,GO:0044464	NA	S
chromosome	LPCIIAFA_00594	NA	331	647792	648292	501	+	CDS	1	0.120919	0.0679853	FALSE	FALSE	nonessential	nonessential	[S] Uncharacterized protein conserved in bacteria	NA	NA	S
chromosome	LPCIIAFA_00595	NA	332	648484	649146	663	+	CDS	1	0.203877	0.370459	FALSE	FALSE	nonessential	nonessential	NA	NA	NA	H
chromosome	LPCIIAFA_00596	MA20_15105	333	649226	649675	450	-	CDS	1	0.106824	0.213289	FALSE	FALSE	nonessential	nonessential	[S] Uncharacterized conserved protein	NA	NA	S
chromosome	LPCIIAFA_00597	NA	334	649754	650266	513	-	CDS	1	-0.409181	0.000345474	FALSE	FALSE	nonessential	nonessential	[S] Uncharacterized conserved protein, contains double-stranded beta-helix	NA	NA	S
chromosome	LPCIIAFA_00598	NA	335	650391	650753	363	-	CDS	1	0.0276559	0.880612	FALSE	FALSE	nonessential	nonessential	[R] Putative lipoprotein	NA	NA	S
chromosome	LPCIIAFA_00599	NA	336	650855	651511	657	-	CDS	1	0.155395	0.473822	FALSE	FALSE	nonessential	nonessential	NA	NA	NA	S
chromosome	LPCIIAFA_00600	cpcT	337	651782	652456	675	+	CDS	1	0.216315	0.736655	FALSE	FALSE	nonessential	nonessential	NA	GO:0003674,GO:0003824,GO:0006464,GO:0006807,GO:0008150,GO:0008152,GO:0009987,GO:0016829,GO:0017006,GO:0017007,GO:0017009,GO:0019538,GO:0036211,GO:0043170,GO:0043412,GO:0044237,GO:0044238,GO:0044260,GO:0044267,GO:0071704,GO:1901564	ko00196,ko01100,map00196,map01100	E
chromosome	LPCIIAFA_00601	NA	338	652466	653350	885	-	CDS	1	0.146195	0.230196	FALSE	FALSE	nonessential	nonessential	[K] Transcriptional regulator	NA	NA	K
chromosome	LPCIIAFA_00602	NA	339	653452	654072	621	+	CDS	1	0.00714603	0.953815	FALSE	FALSE	nonessential	nonessential	[E] Putative threonine efflux protein	NA	NA	E
chromosome	LPCIIAFA_00603	yedE	340	654169	655278	1110	-	CDS	1	0.0866364	0.169571	FALSE	FALSE	nonessential	nonessential	[R] Predicted transporter component	NA	NA	S
chromosome	LPCIIAFA_00604	mgtB	341	656512	659274	2763	+	CDS	1	0.185606	0.088784	FALSE	FALSE	nonessential	nonessential	[P] Cation transport ATPase	NA	NA	P
chromosome	LPCIIAFA_00605	rhtC	342	659374	660021	648	-	CDS	1	0.21289	0.0519317	FALSE	FALSE	nonessential	nonessential	[E] Putative threonine efflux protein	NA	NA	E
chromosome	LPCIIAFA_00606	NA	342	660102	660920	819	-	CDS	1	-0.0455049	0.748617	FALSE	FALSE	nonessential	nonessential	[K] AraC-type DNA-binding domain-containing proteins	NA	NA	K
chromosome	LPCIIAFA_00607	rarD	343	660987	661889	903	-	CDS	1	0.0232864	0.899333	FALSE	FALSE	nonessential	nonessential	[R] Predicted permeases	GO:0005575,GO:0005623,GO:0005886,GO:0005887,GO:0016020,GO:0016021,GO:0031224,GO:0031226,GO:0044425,GO:0044459,GO:0044464,GO:0071944	NA	S
chromosome	LPCIIAFA_00608	NA	344	662015	662188	174	-	CDS	1	0.0973211	0.56368	FALSE	FALSE	nonessential	nonessential	NA	NA	NA	NA
chromosome	LPCIIAFA_00609	NA	345	662314	663810	1497	-	CDS	2	-0.759298	0.923896	FALSE	FALSE	nonessential	nonessential	[C] NAD-dependent aldehyde dehydrogenases	NA	ko00010,ko00053,ko00071,ko00280,ko00310,ko00330,ko00340,ko00380,ko00410,ko00561,ko00620,ko00625,ko00903,ko00981,ko01100,ko01110,ko01120,ko01130,map00010,map00053,map00071,map00280,map00310,map00330,map00340,map00380,map00410,map00561,map00620,map00625,map00903,map00981,map01100,map01110,map01120,map01130	C
chromosome	LPCIIAFA_00610	puuR	346	664071	664613	543	-	CDS	1	-0.152377	0.00703299	FALSE	FALSE	nonessential	nonessential	[K] Predicted transcriptional regulators	NA	NA	K
chromosome	LPCIIAFA_00611	bioA2	347	664799	666130	1332	+	CDS	1	-0.00733067	0.967289	FALSE	FALSE	nonessential	nonessential	[H] Adenosylmethionine-8-amino-7-oxononanoate aminotransferase	NA	ko00280,ko00410,ko00640,ko01100,map00280,map00410,map00640,map01100	E
chromosome	LPCIIAFA_00612	mmsA	347	666229	667725	1497	+	CDS	1	0.174278	0.00151674	FALSE	FALSE	nonessential	nonessential	[C] NAD-dependent aldehyde dehydrogenases	NA	ko00280,ko00410,ko00562,ko00640,ko01100,ko01200,map00280,map00410,map00562,map00640,map01100,map01200	C
chromosome	LPCIIAFA_00613	NA	347	667810	668565	756	+	CDS	1	0.148102	0.650605	FALSE	FALSE	nonessential	nonessential	[F] GMP synthase - Glutamine amidotransferase domain	NA	ko00230,ko00983,ko01100,map00230,map00983,map01100	F
chromosome	LPCIIAFA_00614	ald	347	668562	669677	1116	+	CDS	1	0.13058	0.398863	FALSE	FALSE	nonessential	nonessential	[E] Alanine dehydrogenase	GO:0000166,GO:0000286,GO:0003674,GO:0003824,GO:0005488,GO:0006082,GO:0006520,GO:0006522,GO:0006524,GO:0006807,GO:0008150,GO:0008152,GO:0009056,GO:0009063,GO:0009078,GO:0009080,GO:0009987,GO:0016054,GO:0016491,GO:0016638,GO:0019752,GO:0036094,GO:0042851,GO:0042853,GO:0043167,GO:0043169,GO:0043436,GO:0044237,GO:0044238,GO:0044248,GO:0044281,GO:0044282,GO:0046395,GO:0046872,GO:0055114,GO:0071704,GO:…	ko00250,ko00430,ko01100,map00250,map00430,map01100	C
chromosome	LPCIIAFA_00615	NA	348	669797	670636	840	+	CDS	1	0.125114	0.247486	FALSE	FALSE	nonessential	nonessential	[G] Sugar kinases, ribokinase family	NA	ko00030,ko00051,ko00500,ko00520,ko01100,map00030,map00051,map00500,map00520,map01100	G
chromosome	LPCIIAFA_00616	nsrR	349	670935	671387	453	+	CDS	1	-0.182116	0.683412	FALSE	FALSE	nonessential	nonessential	[K] Predicted transcriptional regulator	NA	ko05132,map05132	K
chromosome	LPCIIAFA_00617	rnfB	350	671448	671960	513	-	CDS	1	0.236042	0.0951383	FALSE	FALSE	nonessential	nonessential	[C] Ferredoxin	NA	NA	C
chromosome	LPCIIAFA_00618	NA	351	672099	672314	216	+	CDS	1	-0.270527	0.1231	FALSE	FALSE	nonessential	nonessential	NA	NA	NA	NA
chromosome	LPCIIAFA_00619	rmuC	351	672311	673651	1341	+	CDS	2	-0.00105307	0.276901	FALSE	FALSE	nonessential	nonessential	[S] Uncharacterized protein conserved in bacteria	GO:0006139,GO:0006259,GO:0006310,GO:0006725,GO:0006807,GO:0008150,GO:0008152,GO:0009987,GO:0034641,GO:0043170,GO:0044237,GO:0044238,GO:0044260,GO:0046483,GO:0071704,GO:0090304,GO:1901360	NA	S
chromosome	LPCIIAFA_00620	trkH	352	673780	675222	1443	-	CDS	1	-0.0740049	0.818788	FALSE	FALSE	uncertain	uncertain	[P] Trk-type K+ transport systems, membrane components	GO:0003674,GO:0005215,GO:0005575,GO:0005623,GO:0005886,GO:0006810,GO:0006811,GO:0006812,GO:0006813,GO:0006820,GO:0006821,GO:0008150,GO:0008324,GO:0008509,GO:0009987,GO:0015075,GO:0015077,GO:0015079,GO:0015103,GO:0015108,GO:0015291,GO:0015293,GO:0015294,GO:0015296,GO:0015318,GO:0015377,GO:0015379,GO:0015672,GO:0015698,GO:0016020,GO:0016021,GO:0022804,GO:0022857,GO:0022890,GO:0030001,GO:0031224,GO:…	NA	P
chromosome	LPCIIAFA_00621	trkA	352	675319	676695	1377	-	CDS	1	-3.46548	1.92763e-157	TRUE	TRUE	uncertain	uncertain	[P] K+ transport systems, NAD-binding component	GO:0003674,GO:0005215,GO:0005575,GO:0005623,GO:0005886,GO:0006810,GO:0006811,GO:0006812,GO:0006813,GO:0008150,GO:0008324,GO:0009987,GO:0015075,GO:0015077,GO:0015079,GO:0015318,GO:0015672,GO:0016020,GO:0022857,GO:0022890,GO:0030001,GO:0034220,GO:0044464,GO:0046873,GO:0051179,GO:0051234,GO:0055085,GO:0071804,GO:0071805,GO:0071944,GO:0098655,GO:0098660,GO:0098662	NA	P
chromosome	LPCIIAFA_00622	sun	352	676843	678135	1293	-	CDS	1	-0.550577	4.70736e-05	FALSE	FALSE	uncertain	uncertain	[J] tRNA and rRNA cytosine-C5-methylases	GO:0000154,GO:0001510,GO:0003674,GO:0003676,GO:0003723,GO:0003824,GO:0005488,GO:0005575,GO:0005618,GO:0005622,GO:0005623,GO:0005737,GO:0005829,GO:0006139,GO:0006355,GO:0006364,GO:0006396,GO:0006725,GO:0006807,GO:0008150,GO:0008152,GO:0008168,GO:0008169,GO:0008173,GO:0008649,GO:0008757,GO:0009383,GO:0009451,GO:0009889,GO:0009987,GO:0010467,GO:0010468,GO:0010556,GO:0016070,GO:0016072,GO:0016434,GO:…	NA	J
chromosome	LPCIIAFA_00623	fmt	352	678192	679136	945	-	CDS	1	-7.07096	7.98951e-11	TRUE	TRUE	uncertain	uncertain	[J] Methionyl-tRNA formyltransferase	GO:0003674,GO:0003824,GO:0004479,GO:0005575,GO:0005622,GO:0005623,GO:0005737,GO:0005829,GO:0006082,GO:0006139,GO:0006396,GO:0006399,GO:0006400,GO:0006412,GO:0006413,GO:0006418,GO:0006431,GO:0006464,GO:0006518,GO:0006520,GO:0006725,GO:0006807,GO:0008033,GO:0008150,GO:0008152,GO:0009058,GO:0009059,GO:0009451,GO:0009987,GO:0010467,GO:0016070,GO:0016740,GO:0016741,GO:0016742,GO:0019538,GO:0019752,GO:…	ko00670,ko00970,map00670,map00970	J
chromosome	LPCIIAFA_00624	def	352	679149	679661	513	-	CDS	0	NA	NA	FALSE	NA	uncertain	uncertain	[J] N-formylmethionyl-tRNA deformylase	GO:0003674,GO:0003824,GO:0005488,GO:0005506,GO:0005575,GO:0005622,GO:0005623,GO:0005737,GO:0005829,GO:0006412,GO:0006464,GO:0006518,GO:0006807,GO:0008150,GO:0008152,GO:0008198,GO:0008270,GO:0008463,GO:0009058,GO:0009059,GO:0009987,GO:0010467,GO:0016787,GO:0016810,GO:0016811,GO:0018193,GO:0018206,GO:0019538,GO:0031365,GO:0034641,GO:0034645,GO:0036211,GO:0042586,GO:0043021,GO:0043022,GO:0043043,GO:…	NA	J
chromosome	LPCIIAFA_00625	lysM	353	679770	680858	1089	+	CDS	0	NA	NA	FALSE	NA	uncertain	uncertain	[S] Uncharacterized protein containing LysM domain	NA	NA	S
chromosome	LPCIIAFA_00626	dprA	353	680860	681975	1116	+	CDS	1	-0.996525	4.11407e-15	FALSE	FALSE	nonessential	nonessential	[LU] Predicted Rossmann fold nucleotide-binding protein involved	GO:0008150,GO:0009292,GO:0009294,GO:0009987,GO:0044764,GO:0051704	NA	L
chromosome	LPCIIAFA_00627	smg	353	681968	682441	474	+	CDS	1	-0.12936	0.654341	FALSE	FALSE	nonessential	nonessential	[S] Uncharacterized protein conserved in bacteria	NA	NA	S
chromosome	LPCIIAFA_00628	yrdD	353	682497	683054	558	+	CDS	1	0.0315893	0.899333	FALSE	FALSE	nonessential	nonessential	[L] Zn-finger domain associated with topoisomerase type	GO:0003674,GO:0003676,GO:0003677,GO:0003697,GO:0003824,GO:0003916,GO:0005488,GO:0005506,GO:0005575,GO:0005622,GO:0005623,GO:0005694,GO:0006139,GO:0006259,GO:0006265,GO:0006725,GO:0006807,GO:0006996,GO:0008150,GO:0008152,GO:0008270,GO:0009987,GO:0016043,GO:0016853,GO:0034641,GO:0043167,GO:0043169,GO:0043170,GO:0043226,GO:0043228,GO:0043229,GO:0043232,GO:0044237,GO:0044238,GO:0044260,GO:0044424,GO:…	NA	L
chromosome	LPCIIAFA_00629	purE	354	683129	683632	504	+	CDS	1	-1.49205	7.31684e-81	FALSE	FALSE	nonessential	nonessential	[F] Phosphoribosylcarboxyaminoimidazole (NCAIR) mutase	NA	ko00230,ko01100,ko01110,ko01130,map00230,map01100,map01110,map01130	F
chromosome	LPCIIAFA_00630	tsaC	355	683764	684324	561	+	CDS	1	-4.4656	9.73297e-158	TRUE	TRUE	uncertain/others	uncertain	[J] Putative translation factor (SUA5)	GO:0000049,GO:0000166,GO:0002949,GO:0003674,GO:0003676,GO:0003723,GO:0003725,GO:0003824,GO:0005488,GO:0005524,GO:0005575,GO:0005622,GO:0005623,GO:0005737,GO:0005829,GO:0006139,GO:0006364,GO:0006396,GO:0006399,GO:0006400,GO:0006450,GO:0006725,GO:0006807,GO:0008033,GO:0008144,GO:0008150,GO:0008152,GO:0008168,GO:0009451,GO:0009987,GO:0010467,GO:0016070,GO:0016072,GO:0016740,GO:0016741,GO:0016772,GO:…	NA	J
chromosome	LPCIIAFA_00631	hemF	355	684431	685339	909	+	CDS	1	0.166593	0.264483	FALSE	FALSE	uncertain/others	uncertain	[H] Coproporphyrinogen III oxidase	GO:0003674,GO:0003824,GO:0004109,GO:0005488,GO:0005515,GO:0005575,GO:0005622,GO:0005623,GO:0005737,GO:0006725,GO:0006778,GO:0006779,GO:0006782,GO:0006783,GO:0006807,GO:0008150,GO:0008152,GO:0009058,GO:0009987,GO:0015994,GO:0015995,GO:0016491,GO:0016627,GO:0016634,GO:0018130,GO:0019438,GO:0030145,GO:0033013,GO:0033014,GO:0034641,GO:0042168,GO:0042440,GO:0042802,GO:0042803,GO:0043167,GO:0043169,GO:…	ko00860,ko01100,ko01110,map00860,map01100,map01110	H
chromosome	LPCIIAFA_00632	aroE	355	685442	686263	822	+	CDS	1	-0.145571	0.242054	FALSE	FALSE	nonessential/internal promoter	nonessential/internal promoter	[E] Shikimate 5-dehydrogenase	GO:0000003,GO:0000166,GO:0003006,GO:0003674,GO:0003824,GO:0003855,GO:0004764,GO:0005488,GO:0005575,GO:0005622,GO:0005623,GO:0005737,GO:0005829,GO:0006082,GO:0006520,GO:0006725,GO:0006807,GO:0007275,GO:0008150,GO:0008152,GO:0008652,GO:0009058,GO:0009072,GO:0009073,GO:0009423,GO:0009507,GO:0009532,GO:0009536,GO:0009570,GO:0009790,GO:0009791,GO:0009793,GO:0009987,GO:0010154,GO:0016053,GO:0016491,GO:…	ko00400,ko01100,ko01110,ko01130,ko01230,map00400,map01100,map01110,map01130,map01230	E
chromosome	LPCIIAFA_00633	NA	355	686260	686520	261	+	CDS	1	-4.63118	9.00157e-220	TRUE	TRUE	essential	essential	NA	NA	NA	S
chromosome	LPCIIAFA_00634	engB	356	687311	687961	651	-	CDS	1	-5.57339	3.00799e-58	TRUE	TRUE	essential	essential	[R] Predicted GTPase	GO:0000166,GO:0001882,GO:0001883,GO:0003674,GO:0005488,GO:0005525,GO:0005575,GO:0005622,GO:0005623,GO:0005737,GO:0005829,GO:0007049,GO:0008150,GO:0009987,GO:0017076,GO:0019001,GO:0032549,GO:0032550,GO:0032553,GO:0032555,GO:0032561,GO:0035639,GO:0036094,GO:0043167,GO:0043168,GO:0043169,GO:0044424,GO:0044444,GO:0044464,GO:0046872,GO:0051301,GO:0097159,GO:0097367,GO:1901265,GO:1901363	NA	D
chromosome	LPCIIAFA_00635	cc4	357	688104	688721	618	+	CDS	1	0.0301741	0.766611	FALSE	FALSE	nonessential	nonessential	[C] Cytochrome c553	NA	NA	C
chromosome	LPCIIAFA_00636	yihI	358	689550	690128	579	+	CDS	1	-0.0510593	0.564903	FALSE	FALSE	nonessential	nonessential	[S] Uncharacterized protein conserved in bacteria	GO:0003674,GO:0005096,GO:0005575,GO:0005622,GO:0005623,GO:0005737,GO:0005829,GO:0008047,GO:0008150,GO:0022613,GO:0030234,GO:0030695,GO:0042254,GO:0043085,GO:0043087,GO:0043547,GO:0044085,GO:0044087,GO:0044093,GO:0044424,GO:0044444,GO:0044464,GO:0048519,GO:0048523,GO:0050789,GO:0050790,GO:0050794,GO:0051336,GO:0051345,GO:0060589,GO:0065007,GO:0065009,GO:0071840,GO:0090069,GO:0090071,GO:0098772	NA	S
chromosome	LPCIIAFA_00637	HD1705	358	690140	690580	441	+	CDS	1	0.0940829	0.6368	FALSE	FALSE	nonessential	nonessential	NA	GO:0005575,GO:0016020,GO:0016021,GO:0031224,GO:0044425	NA	S
chromosome	LPCIIAFA_00638	hemN	358	690607	691980	1374	+	CDS	1	-0.100031	0.561774	FALSE	FALSE	nonessential	nonessential	[H] Coproporphyrinogen III oxidase and related Fe-S	GO:0003674,GO:0003824,GO:0004109,GO:0005488,GO:0005575,GO:0005622,GO:0005623,GO:0005737,GO:0006725,GO:0006778,GO:0006779,GO:0006782,GO:0006783,GO:0006807,GO:0008150,GO:0008152,GO:0009058,GO:0009987,GO:0015994,GO:0015995,GO:0016491,GO:0016627,GO:0016634,GO:0018130,GO:0019438,GO:0030493,GO:0030494,GO:0033013,GO:0033014,GO:0034641,GO:0042168,GO:0042440,GO:0043167,GO:0043169,GO:0044237,GO:0044249,GO:…	ko00860,ko01100,ko01110,map00860,map01100,map01110	H
chromosome	LPCIIAFA_00639	add	359	692050	693051	1002	-	CDS	1	-0.0914869	0.798687	FALSE	FALSE	nonessential	nonessential	[F] Adenosine deaminase	GO:0003674,GO:0003824,GO:0004000,GO:0005488,GO:0005575,GO:0005622,GO:0005623,GO:0005737,GO:0005829,GO:0006139,GO:0006144,GO:0006152,GO:0006154,GO:0006163,GO:0006164,GO:0006725,GO:0006753,GO:0006793,GO:0006796,GO:0006807,GO:0006950,GO:0006974,GO:0008150,GO:0008152,GO:0009056,GO:0009058,GO:0009112,GO:0009113,GO:0009116,GO:0009117,GO:0009119,GO:0009123,GO:0009124,GO:0009126,GO:0009127,GO:0009156,GO:…	ko00230,ko01100,ko05340,map00230,map01100,map05340	F
chromosome	LPCIIAFA_00640	glnG	360	693193	694611	1419	-	CDS	1	-0.137743	0.220895	FALSE	FALSE	nonessential	nonessential	[T] Response regulator containing CheY-like receiver, AAA-type	GO:0000156,GO:0000160,GO:0000166,GO:0003674,GO:0003676,GO:0003677,GO:0005488,GO:0005515,GO:0005524,GO:0005575,GO:0005622,GO:0005623,GO:0005737,GO:0005829,GO:0006139,GO:0006351,GO:0006355,GO:0006725,GO:0006807,GO:0006808,GO:0007154,GO:0007165,GO:0008134,GO:0008144,GO:0008150,GO:0008152,GO:0009058,GO:0009059,GO:0009399,GO:0009889,GO:0009890,GO:0009891,GO:0009892,GO:0009893,GO:0009987,GO:0010467,GO:…	ko02020,map02020	T
chromosome	LPCIIAFA_00641	glnL	360	694621	695676	1056	-	CDS	2	-0.70629	0.87832	FALSE	FALSE	nonessential	nonessential	[T] Signal transduction histidine kinase, nitrogen specific	GO:0000155,GO:0000160,GO:0000166,GO:0003674,GO:0003824,GO:0004672,GO:0004673,GO:0004721,GO:0005488,GO:0005515,GO:0005524,GO:0005575,GO:0005622,GO:0005623,GO:0005737,GO:0006355,GO:0006464,GO:0006468,GO:0006470,GO:0006793,GO:0006796,GO:0006807,GO:0007154,GO:0007165,GO:0008144,GO:0008150,GO:0008152,GO:0009399,GO:0009889,GO:0009987,GO:0010468,GO:0010556,GO:0016301,GO:0016310,GO:0016311,GO:0016740,GO:…	ko02020,map02020	T
chromosome	LPCIIAFA_00642	VP0120	361	695757	696338	582	-	CDS	1	0.067775	0.625145	FALSE	FALSE	nonessential	nonessential	NA	NA	NA	S
chromosome	LPCIIAFA_00643	glnA	362	696430	697839	1410	-	CDS	1	-4.36263	1.02246e-08	TRUE	TRUE	essential	essential	[E] Glutamine synthetase	GO:0000166,GO:0003674,GO:0003824,GO:0004356,GO:0005488,GO:0005515,GO:0005524,GO:0005575,GO:0005622,GO:0005623,GO:0005737,GO:0005829,GO:0006082,GO:0006520,GO:0006536,GO:0006541,GO:0006542,GO:0006725,GO:0006807,GO:0008144,GO:0008150,GO:0008152,GO:0008652,GO:0009058,GO:0009064,GO:0009084,GO:0009314,GO:0009399,GO:0009628,GO:0009987,GO:0016053,GO:0016211,GO:0016853,GO:0016866,GO:0016874,GO:0016879,GO:…	ko00220,ko00250,ko00627,ko00630,ko00910,ko01100,ko01120,ko01230,ko02020,ko04217,ko04724,ko04727,map00220,map00250,map00627,map00630,map00910,map01100,map01120,map01230,map02020,map04217,map04724,map04727	E
chromosome	LPCIIAFA_00644	typA	363	698192	700003	1812	+	CDS	1	-1.67818	1.09455e-32	FALSE	FALSE	nonessential	nonessential	[T] Predicted membrane GTPase involved in stress	GO:0000027,GO:0000166,GO:0001882,GO:0001883,GO:0003674,GO:0003824,GO:0003924,GO:0005488,GO:0005525,GO:0005575,GO:0005622,GO:0005623,GO:0005737,GO:0005829,GO:0006950,GO:0006996,GO:0008150,GO:0009266,GO:0009408,GO:0009409,GO:0009628,GO:0009987,GO:0016043,GO:0016462,GO:0016787,GO:0016817,GO:0016818,GO:0017076,GO:0017111,GO:0019001,GO:0022607,GO:0022613,GO:0022618,GO:0032549,GO:0032550,GO:0032553,GO:…	NA	T
chromosome	LPCIIAFA_00645	rbn	364	700175	701047	873	+	CDS	1	-0.0291082	0.8795	FALSE	FALSE	nonessential	nonessential	[S] Predicted membrane protein	GO:0005575,GO:0005623,GO:0005886,GO:0016020,GO:0016021,GO:0031224,GO:0044425,GO:0044464,GO:0071944	NA	S
chromosome	LPCIIAFA_00646	dtd	364	701128	701565	438	+	CDS	1	0.097879	0.201439	FALSE	FALSE	nonessential	nonessential	[J] D-Tyr-tRNAtyr deacylase	GO:0000049,GO:0002161,GO:0003674,GO:0003676,GO:0003723,GO:0003824,GO:0005488,GO:0005575,GO:0005622,GO:0005623,GO:0005737,GO:0006139,GO:0006399,GO:0006450,GO:0006725,GO:0006807,GO:0006950,GO:0008150,GO:0008152,GO:0009266,GO:0009408,GO:0009628,GO:0009987,GO:0016070,GO:0016787,GO:0016788,GO:0034641,GO:0034660,GO:0043170,GO:0044237,GO:0044238,GO:0044424,GO:0044464,GO:0046483,GO:0050896,GO:0051499,GO:…	NA	J
chromosome	LPCIIAFA_00647	speE	365	701554	702231	678	-	CDS	1	0.0974595	0.362741	FALSE	FALSE	nonessential	nonessential	[E] Spermidine synthase	NA	ko00270,ko00330,ko00410,ko00480,ko01100,map00270,map00330,map00410,map00480,map01100	E
chromosome	LPCIIAFA_00648	NA	366	702283	702417	135	+	CDS	2	0.236904	0.421396	FALSE	FALSE	nonessential	nonessential	NA	NA	NA	NA
chromosome	LPCIIAFA_00649	elaA	366	702405	703313	909	+	CDS	1	0.328852	0.421396	FALSE	FALSE	nonessential	nonessential	[KR] Histone acetyltransferase HPA2 and related acetyltransferases	GO:0003674,GO:0003824,GO:0006464,GO:0006473,GO:0006807,GO:0008150,GO:0008152,GO:0009987,GO:0016740,GO:0016746,GO:0016747,GO:0019538,GO:0036211,GO:0043170,GO:0043412,GO:0043543,GO:0044237,GO:0044238,GO:0044260,GO:0044267,GO:0071704,GO:1901564	NA	S
chromosome	LPCIIAFA_00650	NA	367	703376	705487	2112	-	CDS	1	-0.0808447	0.593451	FALSE	FALSE	nonessential	nonessential	NA	NA	NA	S
chromosome	LPCIIAFA_00651	recG	368	705700	707769	2070	-	CDS	1	-0.062401	0.761223	FALSE	FALSE	nonessential	nonessential	[LK] RecG-like helicase	GO:0000166,GO:0003674,GO:0003676,GO:0003677,GO:0003678,GO:0003724,GO:0003824,GO:0004003,GO:0004004,GO:0004386,GO:0005488,GO:0005524,GO:0005575,GO:0005622,GO:0005623,GO:0005737,GO:0005829,GO:0005886,GO:0006139,GO:0006259,GO:0006281,GO:0006310,GO:0006725,GO:0006807,GO:0006950,GO:0006974,GO:0006996,GO:0008026,GO:0008094,GO:0008144,GO:0008150,GO:0008152,GO:0008186,GO:0009314,GO:0009379,GO:0009628,GO:…	ko03440,map03440	L
chromosome	LPCIIAFA_00652	pssA	369	707949	709298	1350	-	CDS	1	-1.37728	6.68812e-47	FALSE	FALSE	nonessential	nonessential	[K] Predicted transcriptional regulators	GO:0003674,GO:0003824,GO:0003882,GO:0005575,GO:0005622,GO:0005623,GO:0005737,GO:0005829,GO:0005886,GO:0006629,GO:0006644,GO:0006650,GO:0006655,GO:0006793,GO:0006796,GO:0008150,GO:0008152,GO:0008444,GO:0008610,GO:0008654,GO:0009058,GO:0009987,GO:0016020,GO:0016740,GO:0016772,GO:0016780,GO:0017169,GO:0019637,GO:0032048,GO:0032049,GO:0044237,GO:0044238,GO:0044249,GO:0044255,GO:0044424,GO:0044444,GO:…	ko00260,ko00564,ko01100,ko01110,map00260,map00564,map01100,map01110	I
chromosome	LPCIIAFA_00653	gntU	370	709445	710785	1341	-	CDS	1	0.114008	0.256524	FALSE	FALSE	nonessential	nonessential	[GE] H+/gluconate symporter and related permeases	GO:0003674,GO:0005215,GO:0005342,GO:0005402,GO:0005575,GO:0005623,GO:0005886,GO:0005887,GO:0005975,GO:0006082,GO:0006810,GO:0006811,GO:0006812,GO:0006820,GO:0008028,GO:0008150,GO:0008152,GO:0008324,GO:0008509,GO:0008514,GO:0008643,GO:0009987,GO:0015075,GO:0015128,GO:0015144,GO:0015291,GO:0015293,GO:0015294,GO:0015318,GO:0015711,GO:0015718,GO:0015849,GO:0016020,GO:0016021,GO:0019520,GO:0019521,GO:…	NA	EG
chromosome	LPCIIAFA_00654	gntK	371	711031	711540	510	+	CDS	1	0.171285	0.168243	FALSE	FALSE	nonessential	nonessential	[G] Gluconate kinase	GO:0000166,GO:0003674,GO:0003824,GO:0005488,GO:0005524,GO:0005975,GO:0006082,GO:0006793,GO:0006796,GO:0008144,GO:0008150,GO:0008152,GO:0009056,GO:0009987,GO:0016052,GO:0016054,GO:0016301,GO:0016310,GO:0016740,GO:0016772,GO:0016773,GO:0017076,GO:0019520,GO:0019521,GO:0019523,GO:0019752,GO:0030554,GO:0032553,GO:0032555,GO:0032559,GO:0032787,GO:0035639,GO:0036094,GO:0043167,GO:0043168,GO:0043436,GO:…	ko00030,ko01100,ko01110,ko01120,ko01130,ko01200,map00030,map01100,map01110,map01120,map01130,map01200	G
chromosome	LPCIIAFA_00655	edd	371	711537	713333	1797	+	CDS	1	0.289869	0.274585	FALSE	FALSE	nonessential	nonessential	[EG] Dihydroxyacid dehydratase/phosphogluconate dehydratase	GO:0003674,GO:0003824,GO:0004456,GO:0005488,GO:0005975,GO:0006081,GO:0006082,GO:0006090,GO:0006793,GO:0006796,GO:0008150,GO:0008152,GO:0009056,GO:0009255,GO:0009987,GO:0016052,GO:0016054,GO:0016829,GO:0016835,GO:0016836,GO:0019520,GO:0019521,GO:0019637,GO:0019682,GO:0019752,GO:0032787,GO:0043167,GO:0043169,GO:0043436,GO:0044237,GO:0044238,GO:0044248,GO:0044262,GO:0044275,GO:0044281,GO:0044282,GO:…	ko00030,ko01100,ko01120,ko01200,map00030,map01100,map01120,map01200	EG
chromosome	LPCIIAFA_00656	eda	371	713343	713984	642	+	CDS	1	-1.15664	2.95549e-52	FALSE	FALSE	nonessential	nonessential	[G] 2-keto-3-deoxy-6-phosphogluconate aldolase	GO:0003674,GO:0003824,GO:0005488,GO:0005515,GO:0005575,GO:0005622,GO:0005623,GO:0005737,GO:0005829,GO:0008150,GO:0008152,GO:0008675,GO:0008700,GO:0008948,GO:0016829,GO:0016830,GO:0016831,GO:0016832,GO:0016833,GO:0042802,GO:0044424,GO:0044444,GO:0044464,GO:0106009	ko00030,ko00630,ko01100,ko01120,ko01200,map00030,map00630,map01100,map01120,map01200	G
chromosome	LPCIIAFA_00657	gntR	372	714082	715089	1008	-	CDS	1	-0.461583	0.000342216	FALSE	FALSE	nonessential	nonessential	[K] Transcriptional regulators	NA	NA	K
chromosome	LPCIIAFA_00658	qnr	373	715180	715830	651	+	CDS	1	-0.280891	0.495841	FALSE	FALSE	nonessential	nonessential	[S] Uncharacterized low-complexity proteins	GO:0008150,GO:0042221,GO:0046677,GO:0050896	NA	S
chromosome	LPCIIAFA_00659	envC	374	715939	717279	1341	-	CDS	1	-1.55765	2.1107e-89	FALSE	FALSE	nonessential/internal promoter	nonessential/internal promoter	[D] Membrane-bound metallopeptidase	GO:0000920,GO:0001896,GO:0003674,GO:0003824,GO:0005575,GO:0005623,GO:0005886,GO:0007049,GO:0008150,GO:0008219,GO:0009273,GO:0009314,GO:0009628,GO:0009987,GO:0012501,GO:0016020,GO:0016787,GO:0030288,GO:0030313,GO:0031975,GO:0032153,GO:0042221,GO:0042493,GO:0042546,GO:0042597,GO:0043085,GO:0044085,GO:0044093,GO:0044464,GO:0050790,GO:0050896,GO:0051301,GO:0051336,GO:0051345,GO:0065007,GO:0065009,GO:…	NA	D
chromosome	LPCIIAFA_00660	gpmI	374	717289	718818	1530	-	CDS	1	-7.11294	3.76997e-69	TRUE	TRUE	essential	essential	[G] Phosphoglyceromutase	GO:0003674,GO:0003824,GO:0004619,GO:0005488,GO:0005575,GO:0005622,GO:0005623,GO:0005737,GO:0005829,GO:0005975,GO:0005996,GO:0006006,GO:0006007,GO:0006082,GO:0006090,GO:0006091,GO:0006096,GO:0006139,GO:0006163,GO:0006164,GO:0006165,GO:0006725,GO:0006732,GO:0006733,GO:0006753,GO:0006754,GO:0006757,GO:0006793,GO:0006796,GO:0006807,GO:0006950,GO:0006979,GO:0008150,GO:0008152,GO:0009056,GO:0009058,GO:…	ko00010,ko00260,ko00680,ko01100,ko01110,ko01120,ko01130,ko01200,ko01230,map00010,map00260,map00680,map01100,map01110,map01120,map01130,map01200,map01230	G
chromosome	LPCIIAFA_00661	yibN	375	719143	719574	432	+	CDS	1	-7.70706	3.38043e-30	TRUE	TRUE	essential	essential	[P] Rhodanese-related sulfurtransferase	GO:0005575,GO:0005622,GO:0005623,GO:0005737,GO:0005829,GO:0044424,GO:0044444,GO:0044464	ko00270,ko00920,ko01100,ko01120,ko04122,map00270,map00920,map01100,map01120,map04122	P
chromosome	LPCIIAFA_00662	secB	375	719622	720092	471	+	CDS	1	-0.320329	0.148826	FALSE	FALSE	nonessential	nonessential	[U] Preprotein translocase subunit SecB	GO:0002790,GO:0003674,GO:0005488,GO:0005515,GO:0005575,GO:0005622,GO:0005623,GO:0005737,GO:0005829,GO:0006605,GO:0006810,GO:0006886,GO:0008104,GO:0008150,GO:0009306,GO:0009987,GO:0015031,GO:0015833,GO:0016043,GO:0022607,GO:0032940,GO:0033036,GO:0034613,GO:0042886,GO:0043933,GO:0043952,GO:0044085,GO:0044424,GO:0044444,GO:0044464,GO:0045184,GO:0046903,GO:0046907,GO:0051082,GO:0051179,GO:0051234,GO:…	ko02024,ko03060,ko03070,map02024,map03060,map03070	U
chromosome	LPCIIAFA_00663	gpsA	375	720095	721099	1005	+	CDS	1	-0.0276725	0.905385	FALSE	FALSE	nonessential	nonessential	[C] Glycerol-3-phosphate dehydrogenase	GO:0000166,GO:0003674,GO:0003824,GO:0004367,GO:0005488,GO:0005575,GO:0005622,GO:0005623,GO:0005737,GO:0005829,GO:0005975,GO:0006072,GO:0006629,GO:0006644,GO:0006650,GO:0006793,GO:0006796,GO:0008150,GO:0008152,GO:0008610,GO:0008654,GO:0009056,GO:0009058,GO:0009331,GO:0009987,GO:0016491,GO:0016614,GO:0016616,GO:0019637,GO:0032991,GO:0036094,GO:0044237,GO:0044238,GO:0044249,GO:0044255,GO:0044424,GO:…	ko00564,ko01110,map00564,map01110	I
chromosome	LPCIIAFA_00664	nfuA	376	721183	721761	579	-	CDS	1	-1.19987	3.35604e-35	FALSE	FALSE	nonessential	nonessential	[O] Thioredoxin-like proteins and domains	GO:0003674,GO:0005488,GO:0005506,GO:0005575,GO:0005622,GO:0005623,GO:0005737,GO:0005829,GO:0006790,GO:0006807,GO:0006873,GO:0006875,GO:0006879,GO:0006950,GO:0006979,GO:0007154,GO:0008150,GO:0008152,GO:0009267,GO:0009605,GO:0009987,GO:0009991,GO:0010106,GO:0010467,GO:0015976,GO:0016043,GO:0016226,GO:0019538,GO:0019725,GO:0022607,GO:0030003,GO:0031163,GO:0031667,GO:0031668,GO:0031669,GO:0033554,GO:…	NA	C
chromosome	LPCIIAFA_00665	comF	376	721842	722570	729	-	CDS	1	0.123954	0.41303	FALSE	FALSE	nonessential	nonessential	[R] Predicted amidophosphoribosyltransferases	GO:0006139,GO:0006259,GO:0006308,GO:0006725,GO:0006807,GO:0007154,GO:0008150,GO:0008152,GO:0009056,GO:0009057,GO:0009116,GO:0009292,GO:0009294,GO:0009605,GO:0009987,GO:0009991,GO:0015976,GO:0019439,GO:0030420,GO:0031668,GO:0034641,GO:0034655,GO:0043170,GO:0044237,GO:0044238,GO:0044248,GO:0044260,GO:0044265,GO:0044270,GO:0044281,GO:0044764,GO:0046483,GO:0046700,GO:0050896,GO:0051704,GO:0051716,GO:…	NA	S
chromosome	LPCIIAFA_00666	bioH	377	722608	723372	765	+	CDS	1	-0.168065	0.238221	FALSE	FALSE	nonessential	nonessential	[R] Predicted hydrolases or acyltransferases (alpha/beta hydrolase	GO:0003674,GO:0003824,GO:0005575,GO:0005622,GO:0005623,GO:0005737,GO:0006082,GO:0006732,GO:0006766,GO:0006767,GO:0006768,GO:0006790,GO:0006807,GO:0008150,GO:0008152,GO:0008168,GO:0008171,GO:0009058,GO:0009102,GO:0009108,GO:0009110,GO:0009987,GO:0010340,GO:0016053,GO:0016740,GO:0016741,GO:0016787,GO:0016788,GO:0017144,GO:0018130,GO:0019752,GO:0032259,GO:0032787,GO:0034641,GO:0042364,GO:0043436,GO:…	ko00780,ko01100,map00780,map01100	S
chromosome	LPCIIAFA_00667	NA	378	723444	723677	234	+	CDS	1	0.0424595	0.800564	FALSE	FALSE	nonessential/internal promoter	nonessential/internal promoter	NA	NA	NA	NA
chromosome	LPCIIAFA_00668	Cj0418c	378	723679	724476	798	+	CDS	1	-3.09487	2.7599e-236	TRUE	TRUE	essential	essential	NA	NA	NA	M
chromosome	LPCIIAFA_00669	NA	379	724565	724843	279	+	CDS	1	0.0620342	0.778216	FALSE	FALSE	nonessential	nonessential	NA	NA	NA	NA
chromosome	LPCIIAFA_00670	yhgF	380	724902	727211	2310	-	CDS	1	0.143195	0.0457865	FALSE	FALSE	nonessential	nonessential	[K] Transcriptional accessory protein	GO:0003674,GO:0003676,GO:0003723,GO:0005488,GO:0005575,GO:0005622,GO:0005623,GO:0005737,GO:0005829,GO:0006139,GO:0006725,GO:0006807,GO:0008150,GO:0008152,GO:0009314,GO:0009628,GO:0009987,GO:0010212,GO:0034641,GO:0044237,GO:0044238,GO:0044424,GO:0044444,GO:0044464,GO:0046483,GO:0050896,GO:0071704,GO:0097159,GO:1901360,GO:1901363	NA	K
chromosome	LPCIIAFA_00671	greB	381	727491	727964	474	-	CDS	1	-5.68662	3.79581e-214	TRUE	TRUE	essential	essential	[K] Transcription elongation factor	GO:0003674,GO:0003676,GO:0003677,GO:0005488,GO:0005515,GO:0006139,GO:0006351,GO:0006352,GO:0006355,GO:0006725,GO:0006807,GO:0008150,GO:0008152,GO:0009058,GO:0009059,GO:0009889,GO:0009893,GO:0009987,GO:0010467,GO:0010468,GO:0010556,GO:0010604,GO:0016070,GO:0018130,GO:0019219,GO:0019222,GO:0019438,GO:0019899,GO:0031323,GO:0031325,GO:0031326,GO:0031437,GO:0031439,GO:0032774,GO:0032784,GO:0034641,GO:…	NA	K
chromosome	LPCIIAFA_00672	ompR	382	728190	728909	720	+	CDS	1	-0.577678	1.38952e-10	FALSE	FALSE	nonessential	nonessential	[TK] Response regulators consisting of a CheY-like	GO:0000156,GO:0000160,GO:0000976,GO:0001067,GO:0001130,GO:0001216,GO:0001217,GO:0003674,GO:0003676,GO:0003677,GO:0003690,GO:0003700,GO:0005488,GO:0005575,GO:0005622,GO:0005623,GO:0005737,GO:0006139,GO:0006351,GO:0006355,GO:0006725,GO:0006807,GO:0007154,GO:0007165,GO:0008150,GO:0008152,GO:0009058,GO:0009059,GO:0009889,GO:0009890,GO:0009891,GO:0009892,GO:0009893,GO:0009987,GO:0010467,GO:0010468,GO:…	ko02020,ko02026,map02020,map02026	T
chromosome	LPCIIAFA_00673	envZ	382	728906	730216	1311	+	CDS	1	-0.792346	2.68142e-22	FALSE	FALSE	nonessential	nonessential	[T] Predicted signal transduction protein with a	GO:0000155,GO:0000160,GO:0000166,GO:0003674,GO:0003824,GO:0004672,GO:0004673,GO:0004721,GO:0005488,GO:0005515,GO:0005524,GO:0005575,GO:0005622,GO:0005623,GO:0005886,GO:0005887,GO:0006464,GO:0006468,GO:0006470,GO:0006793,GO:0006796,GO:0006807,GO:0007154,GO:0007165,GO:0008144,GO:0008150,GO:0008152,GO:0009898,GO:0009987,GO:0016020,GO:0016021,GO:0016301,GO:0016310,GO:0016311,GO:0016740,GO:0016772,GO:…	ko02020,ko02026,map02020,map02026	T
chromosome	LPCIIAFA_00674	NA	383	730254	731168	915	-	CDS	0	NA	NA	FALSE	NA	uncertain	uncertain	[GER] Permeases of the drug/metabolite transporter (DMT)	NA	ko02010,map02010	EG
chromosome	LPCIIAFA_00675	rpsJ	384	731525	731836	312	+	CDS	1	-8.94654	2.0804e-25	TRUE	TRUE	uncertain/others	uncertain	[J] Ribosomal protein S10	GO:0001072,GO:0003674,GO:0003676,GO:0003723,GO:0003735,GO:0005198,GO:0005488,GO:0005575,GO:0005622,GO:0005623,GO:0005737,GO:0005829,GO:0005840,GO:0006355,GO:0006412,GO:0006518,GO:0006807,GO:0008150,GO:0008152,GO:0009058,GO:0009059,GO:0009889,GO:0009987,GO:0010467,GO:0010468,GO:0010556,GO:0015935,GO:0019219,GO:0019222,GO:0019538,GO:0019843,GO:0022626,GO:0022627,GO:0031323,GO:0031326,GO:0031554,GO:…	ko03010,map03010	J
chromosome	LPCIIAFA_00676	rplC	384	731859	732491	633	+	CDS	1	0.0104278	0.948208	FALSE	FALSE	uncertain/others	uncertain	[J] Ribosomal protein L3	GO:0000027,GO:0003674,GO:0003676,GO:0003723,GO:0003735,GO:0005198,GO:0005488,GO:0005575,GO:0005622,GO:0005623,GO:0005737,GO:0005829,GO:0005840,GO:0005886,GO:0006139,GO:0006364,GO:0006396,GO:0006412,GO:0006518,GO:0006725,GO:0006807,GO:0006996,GO:0008150,GO:0008152,GO:0009058,GO:0009059,GO:0009893,GO:0009987,GO:0010467,GO:0010468,GO:0010604,GO:0010628,GO:0015934,GO:0016020,GO:0016043,GO:0016070,GO:…	ko03010,map03010	J
chromosome	LPCIIAFA_00677	rplD	384	732509	733114	606	+	CDS	1	-8.00169	4.7173e-14	TRUE	TRUE	uncertain/others	uncertain	[J] Ribosomal protein L4	GO:0001130,GO:0001217,GO:0003674,GO:0003676,GO:0003700,GO:0003723,GO:0003735,GO:0004857,GO:0005198,GO:0005488,GO:0005575,GO:0005618,GO:0005622,GO:0005623,GO:0005737,GO:0005829,GO:0005840,GO:0005844,GO:0005886,GO:0006139,GO:0006351,GO:0006353,GO:0006355,GO:0006412,GO:0006417,GO:0006518,GO:0006725,GO:0006807,GO:0006996,GO:0008150,GO:0008152,GO:0008428,GO:0009058,GO:0009059,GO:0009889,GO:0009890,GO:…	ko03010,map03010	J
chromosome	LPCIIAFA_00678	rplW	384	733111	733413	303	+	CDS	1	-6.95748	2.5859e-70	TRUE	TRUE	uncertain/others	uncertain	[J] Ribosomal protein L23	GO:0000027,GO:0003674,GO:0003676,GO:0003723,GO:0003735,GO:0005198,GO:0005488,GO:0005575,GO:0005622,GO:0005623,GO:0005737,GO:0005829,GO:0005840,GO:0005886,GO:0006412,GO:0006518,GO:0006807,GO:0006996,GO:0008150,GO:0008152,GO:0009058,GO:0009059,GO:0009987,GO:0010467,GO:0015934,GO:0016020,GO:0016043,GO:0019538,GO:0019843,GO:0022607,GO:0022613,GO:0022618,GO:0022625,GO:0022626,GO:0032991,GO:0034622,GO:…	ko03010,map03010	J
chromosome	LPCIIAFA_00679	rplB	384	733429	734250	822	+	CDS	1	-9.29234	4.31266e-19	TRUE	TRUE	uncertain/others	uncertain	[J] Ribosomal protein L2	GO:0000027,GO:0002181,GO:0003674,GO:0003676,GO:0003723,GO:0003735,GO:0003824,GO:0005198,GO:0005488,GO:0005575,GO:0005622,GO:0005623,GO:0005737,GO:0005829,GO:0005840,GO:0005886,GO:0006412,GO:0006518,GO:0006807,GO:0006996,GO:0008150,GO:0008152,GO:0008270,GO:0009058,GO:0009059,GO:0009987,GO:0010467,GO:0015934,GO:0016020,GO:0016043,GO:0016740,GO:0019538,GO:0019843,GO:0022607,GO:0022613,GO:0022618,GO:…	ko03010,map03010	J
chromosome	LPCIIAFA_00680	rpsS	384	734273	734551	279	+	CDS	1	-8.86419	1.73058e-112	TRUE	TRUE	uncertain/others	uncertain	[J] Ribosomal protein S19	GO:0000028,GO:0000049,GO:0003674,GO:0003676,GO:0003723,GO:0003735,GO:0005198,GO:0005488,GO:0005575,GO:0005622,GO:0005623,GO:0005737,GO:0005829,GO:0005840,GO:0005886,GO:0006412,GO:0006518,GO:0006807,GO:0006996,GO:0008150,GO:0008152,GO:0009058,GO:0009059,GO:0009987,GO:0010467,GO:0015935,GO:0016020,GO:0016043,GO:0019538,GO:0019843,GO:0022607,GO:0022613,GO:0022618,GO:0022626,GO:0022627,GO:0032991,GO:…	ko03010,map03010	J
chromosome	LPCIIAFA_00681	rplV	384	734559	734906	348	+	CDS	1	-7.93514	2.65309e-32	TRUE	TRUE	uncertain/others	uncertain	[J] Ribosomal protein L22	GO:0003674,GO:0003676,GO:0003723,GO:0003735,GO:0005198,GO:0005488,GO:0005575,GO:0005618,GO:0005622,GO:0005623,GO:0005737,GO:0005829,GO:0005840,GO:0005844,GO:0006412,GO:0006518,GO:0006807,GO:0006996,GO:0008150,GO:0008152,GO:0009058,GO:0009059,GO:0009987,GO:0010467,GO:0015934,GO:0016043,GO:0019538,GO:0019843,GO:0022607,GO:0022613,GO:0022618,GO:0022625,GO:0022626,GO:0030312,GO:0032991,GO:0034622,GO:…	ko03010,map03010	J
chromosome	LPCIIAFA_00682	rpsC	384	734910	735623	714	+	CDS	1	-5.74225	1.34297e-47	TRUE	TRUE	uncertain/others	uncertain	[J] Ribosomal protein S3	GO:0000028,GO:0002181,GO:0003674,GO:0003676,GO:0003723,GO:0003735,GO:0005198,GO:0005488,GO:0005575,GO:0005618,GO:0005622,GO:0005623,GO:0005737,GO:0005829,GO:0005840,GO:0005886,GO:0006412,GO:0006518,GO:0006807,GO:0006996,GO:0008150,GO:0008152,GO:0009058,GO:0009059,GO:0009987,GO:0010467,GO:0015935,GO:0016020,GO:0016043,GO:0019538,GO:0019843,GO:0022607,GO:0022613,GO:0022618,GO:0022626,GO:0022627,GO:…	ko03010,map03010	J
chromosome	LPCIIAFA_00683	rplP	384	735637	736050	414	+	CDS	1	-6.17119	4.05657e-05	TRUE	TRUE	uncertain/others	uncertain	[J] Ribosomal protein L16/L10E	GO:0000027,GO:0000049,GO:0003674,GO:0003676,GO:0003723,GO:0003735,GO:0005198,GO:0005488,GO:0005575,GO:0005622,GO:0005623,GO:0005737,GO:0005829,GO:0005840,GO:0005886,GO:0006412,GO:0006518,GO:0006807,GO:0006996,GO:0008150,GO:0008152,GO:0009058,GO:0009059,GO:0009987,GO:0010467,GO:0015934,GO:0016020,GO:0016043,GO:0019538,GO:0019843,GO:0022607,GO:0022613,GO:0022618,GO:0022625,GO:0022626,GO:0032991,GO:…	ko03010,map03010	J
chromosome	LPCIIAFA_00684	rpmC	384	736050	736241	192	+	CDS	1	-1.97876	1.1276e-73	FALSE	FALSE	uncertain/others	uncertain	[J] Ribosomal protein L29	GO:0000027,GO:0003674,GO:0003676,GO:0003723,GO:0003735,GO:0005198,GO:0005488,GO:0005575,GO:0005622,GO:0005623,GO:0005737,GO:0005829,GO:0005840,GO:0006412,GO:0006518,GO:0006807,GO:0006996,GO:0008150,GO:0008152,GO:0009058,GO:0009059,GO:0009987,GO:0010467,GO:0015934,GO:0016043,GO:0019538,GO:0019843,GO:0022607,GO:0022613,GO:0022618,GO:0022625,GO:0022626,GO:0032991,GO:0034622,GO:0034641,GO:0034645,GO:…	ko03010,map03010	J
chromosome	LPCIIAFA_00685	rpsQ	384	736241	736489	249	+	CDS	1	-7.52659	5.64871e-29	TRUE	TRUE	uncertain/others	uncertain	[J] Ribosomal protein S17	GO:0000028,GO:0003674,GO:0003676,GO:0003723,GO:0003735,GO:0005198,GO:0005488,GO:0005575,GO:0005622,GO:0005623,GO:0005737,GO:0005829,GO:0005840,GO:0006412,GO:0006518,GO:0006807,GO:0006996,GO:0008150,GO:0008152,GO:0009058,GO:0009059,GO:0009987,GO:0010467,GO:0015935,GO:0016043,GO:0019538,GO:0019843,GO:0022607,GO:0022613,GO:0022618,GO:0022626,GO:0022627,GO:0032991,GO:0034622,GO:0034641,GO:0034645,GO:…	ko03010,map03010	J
chromosome	LPCIIAFA_00686	rplN	384	736637	737005	369	+	CDS	1	-8.85033	7.42532e-49	TRUE	TRUE	uncertain/others	uncertain	[J] Ribosomal protein L14	GO:0003674,GO:0003676,GO:0003723,GO:0003735,GO:0005198,GO:0005488,GO:0005575,GO:0005622,GO:0005623,GO:0005737,GO:0005829,GO:0005840,GO:0005886,GO:0006412,GO:0006518,GO:0006807,GO:0008150,GO:0008152,GO:0009058,GO:0009059,GO:0009987,GO:0010467,GO:0015934,GO:0016020,GO:0019538,GO:0019843,GO:0022625,GO:0022626,GO:0032991,GO:0034641,GO:0034645,GO:0040007,GO:0043043,GO:0043170,GO:0043226,GO:0043228,GO:…	ko03010,map03010	J
chromosome	LPCIIAFA_00687	rplX	384	737017	737334	318	+	CDS	1	-8.24586	1.81833e-62	TRUE	TRUE	uncertain/others	uncertain	[J] Ribosomal protein L24	GO:0000027,GO:0003674,GO:0003676,GO:0003677,GO:0003723,GO:0003735,GO:0005198,GO:0005488,GO:0005575,GO:0005618,GO:0005622,GO:0005623,GO:0005737,GO:0005829,GO:0005840,GO:0006412,GO:0006518,GO:0006807,GO:0006996,GO:0008150,GO:0008152,GO:0009058,GO:0009059,GO:0009295,GO:0009987,GO:0010467,GO:0015934,GO:0016043,GO:0019538,GO:0019843,GO:0022607,GO:0022613,GO:0022618,GO:0022625,GO:0022626,GO:0030312,GO:…	ko03010,map03010	J
chromosome	LPCIIAFA_00688	rplE	384	737348	737887	540	+	CDS	1	-8.7644	6.05199e-17	TRUE	TRUE	uncertain/others	uncertain	[J] Ribosomal protein L5	GO:0000027,GO:0000049,GO:0003674,GO:0003676,GO:0003723,GO:0003735,GO:0005198,GO:0005488,GO:0005575,GO:0005622,GO:0005623,GO:0005737,GO:0005829,GO:0005840,GO:0005886,GO:0006412,GO:0006518,GO:0006807,GO:0006996,GO:0008097,GO:0008150,GO:0008152,GO:0009058,GO:0009059,GO:0009987,GO:0010467,GO:0015934,GO:0016020,GO:0016043,GO:0019538,GO:0019843,GO:0022607,GO:0022613,GO:0022618,GO:0022625,GO:0022626,GO:…	ko03010,map03010	J
chromosome	LPCIIAFA_00689	rpsN	384	737898	738203	306	+	CDS	1	-7.88298	1.26346e-13	TRUE	TRUE	uncertain/others	uncertain	[J] Ribosomal protein S14	GO:0000028,GO:0003674,GO:0003676,GO:0003723,GO:0003735,GO:0005198,GO:0005488,GO:0005575,GO:0005618,GO:0005622,GO:0005623,GO:0005737,GO:0005829,GO:0005840,GO:0006412,GO:0006518,GO:0006807,GO:0006996,GO:0008150,GO:0008152,GO:0009058,GO:0009059,GO:0009987,GO:0010467,GO:0015935,GO:0016043,GO:0019538,GO:0019843,GO:0022607,GO:0022613,GO:0022618,GO:0022626,GO:0022627,GO:0030312,GO:0032991,GO:0034622,GO:…	ko03010,map03010	J
chromosome	LPCIIAFA_00690	rpsH	384	738224	738616	393	+	CDS	1	-1.05017	7.87416e-49	FALSE	FALSE	nonessential/internal promoter	nonessential/internal promoter	[J] Ribosomal protein S8	GO:0000028,GO:0003674,GO:0003676,GO:0003723,GO:0003735,GO:0005198,GO:0005488,GO:0005575,GO:0005622,GO:0005623,GO:0005737,GO:0005829,GO:0005840,GO:0006412,GO:0006417,GO:0006518,GO:0006807,GO:0006996,GO:0008150,GO:0008152,GO:0009058,GO:0009059,GO:0009889,GO:0009894,GO:0009987,GO:0010467,GO:0010468,GO:0010556,GO:0010608,GO:0015935,GO:0016043,GO:0019219,GO:0019222,GO:0019538,GO:0019843,GO:0022607,GO:…	ko03010,map03010	J
chromosome	LPCIIAFA_00691	rplF	384	738630	739163	534	+	CDS	1	-8.54577	6.23406e-12	TRUE	TRUE	uncertain	uncertain	[J] Ribosomal protein L6P/L9E	GO:0000027,GO:0002181,GO:0003674,GO:0003676,GO:0003723,GO:0003735,GO:0005198,GO:0005488,GO:0005575,GO:0005618,GO:0005622,GO:0005623,GO:0005737,GO:0005829,GO:0005840,GO:0005886,GO:0006412,GO:0006518,GO:0006807,GO:0006996,GO:0008150,GO:0008152,GO:0009058,GO:0009059,GO:0009987,GO:0010467,GO:0015934,GO:0016020,GO:0016043,GO:0019538,GO:0019843,GO:0022607,GO:0022613,GO:0022618,GO:0022625,GO:0022626,GO:…	ko03010,map03010	J
chromosome	LPCIIAFA_00692	rplR	384	739224	739526	303	+	CDS	1	-7.70463	1.29494e-71	TRUE	TRUE	uncertain	uncertain	[J] Ribosomal protein L18	GO:0003674,GO:0003676,GO:0003723,GO:0003735,GO:0005198,GO:0005488,GO:0005575,GO:0005622,GO:0005623,GO:0005737,GO:0005829,GO:0005840,GO:0006139,GO:0006364,GO:0006396,GO:0006412,GO:0006518,GO:0006725,GO:0006807,GO:0008097,GO:0008150,GO:0008152,GO:0009058,GO:0009059,GO:0009987,GO:0010467,GO:0015934,GO:0016070,GO:0016072,GO:0019538,GO:0019843,GO:0022613,GO:0022625,GO:0022626,GO:0032991,GO:0034470,GO:…	ko03010,map03010	J
chromosome	LPCIIAFA_00693	rpsE	384	739541	740041	501	+	CDS	1	-7.45935	4.01294e-12	TRUE	TRUE	uncertain	uncertain	[J] Ribosomal protein S5	GO:0000028,GO:0003674,GO:0003676,GO:0003723,GO:0003735,GO:0005198,GO:0005488,GO:0005575,GO:0005622,GO:0005623,GO:0005737,GO:0005829,GO:0005840,GO:0005886,GO:0006412,GO:0006518,GO:0006807,GO:0006996,GO:0008150,GO:0008152,GO:0009058,GO:0009059,GO:0009987,GO:0010467,GO:0015935,GO:0016020,GO:0016043,GO:0019538,GO:0019843,GO:0022607,GO:0022613,GO:0022618,GO:0022626,GO:0022627,GO:0032991,GO:0034622,GO:…	ko03010,map03010	J
chromosome	LPCIIAFA_00694	rpmD	384	740048	740227	180	+	CDS	1	-8.30188	7.11775e-98	TRUE	TRUE	uncertain	uncertain	[J] Ribosomal protein L30/L7E	GO:0000027,GO:0003674,GO:0003676,GO:0003723,GO:0003735,GO:0005198,GO:0005488,GO:0005575,GO:0005622,GO:0005623,GO:0005737,GO:0005829,GO:0005840,GO:0006412,GO:0006518,GO:0006807,GO:0006996,GO:0008150,GO:0008152,GO:0009058,GO:0009059,GO:0009987,GO:0010467,GO:0015934,GO:0016043,GO:0019538,GO:0019843,GO:0022607,GO:0022613,GO:0022618,GO:0022625,GO:0022626,GO:0032991,GO:0034622,GO:0034641,GO:0034645,GO:…	ko03010,map03010	J
chromosome	LPCIIAFA_00695	rplO	384	740230	740667	438	+	CDS	1	-7.82079	1.05503e-43	TRUE	TRUE	uncertain	uncertain	[J] Ribosomal protein L15	GO:0003674,GO:0003676,GO:0003723,GO:0003735,GO:0005198,GO:0005488,GO:0005575,GO:0005622,GO:0005623,GO:0005737,GO:0005829,GO:0005840,GO:0005886,GO:0006412,GO:0006518,GO:0006807,GO:0008150,GO:0008152,GO:0009058,GO:0009059,GO:0009987,GO:0010467,GO:0015934,GO:0016020,GO:0019538,GO:0019843,GO:0022625,GO:0022626,GO:0032991,GO:0034641,GO:0034645,GO:0043043,GO:0043170,GO:0043226,GO:0043228,GO:0043229,GO:…	ko03010,map03010	J
chromosome	LPCIIAFA_00696	secY	384	740676	742004	1329	+	CDS	1	-9.67832	1.06359e-20	TRUE	TRUE	uncertain	uncertain	[U] Preprotein translocase subunit SecY	GO:0002790,GO:0003674,GO:0005048,GO:0005215,GO:0005488,GO:0005575,GO:0005622,GO:0005623,GO:0005886,GO:0005887,GO:0006605,GO:0006612,GO:0006613,GO:0006614,GO:0006616,GO:0006810,GO:0006886,GO:0008104,GO:0008150,GO:0008320,GO:0008565,GO:0009306,GO:0009579,GO:0009987,GO:0015031,GO:0015833,GO:0016020,GO:0016021,GO:0016043,GO:0022857,GO:0022884,GO:0031224,GO:0031226,GO:0031522,GO:0032940,GO:0032978,GO:…	ko02024,ko03060,ko03070,map02024,map03060,map03070	U
chromosome	LPCIIAFA_00697	rpsM	384	742285	742641	357	+	CDS	1	-7.70443	1.50193e-30	TRUE	TRUE	uncertain	uncertain	[J] Ribosomal protein S13	GO:0000049,GO:0003674,GO:0003676,GO:0003723,GO:0003735,GO:0005198,GO:0005488,GO:0005575,GO:0005622,GO:0005623,GO:0005737,GO:0005829,GO:0005840,GO:0005886,GO:0006412,GO:0006518,GO:0006807,GO:0008150,GO:0008152,GO:0009058,GO:0009059,GO:0009987,GO:0010467,GO:0015935,GO:0016020,GO:0019538,GO:0019843,GO:0022613,GO:0022626,GO:0022627,GO:0032991,GO:0034641,GO:0034645,GO:0042254,GO:0043043,GO:0043170,GO:…	ko03010,map03010	J
chromosome	LPCIIAFA_00698	rpsK	384	742656	743045	390	+	CDS	1	-6.94367	1.08308e-56	TRUE	TRUE	uncertain	uncertain	[J] Ribosomal protein S11	GO:0000028,GO:0000462,GO:0003674,GO:0003676,GO:0003723,GO:0003729,GO:0003735,GO:0005198,GO:0005488,GO:0005575,GO:0005622,GO:0005623,GO:0005737,GO:0005829,GO:0005840,GO:0005886,GO:0006139,GO:0006364,GO:0006396,GO:0006412,GO:0006518,GO:0006725,GO:0006807,GO:0006996,GO:0008150,GO:0008152,GO:0009058,GO:0009059,GO:0009987,GO:0010467,GO:0015935,GO:0016020,GO:0016043,GO:0016070,GO:0016072,GO:0019538,GO:…	ko03010,map03010	J
chromosome	LPCIIAFA_00699	rpsD	384	743085	743705	621	+	CDS	1	-7.74332	1.14501e-09	TRUE	TRUE	uncertain	uncertain	[J] Ribosomal protein S4 and related proteins	GO:0000028,GO:0000900,GO:0003674,GO:0003676,GO:0003723,GO:0003729,GO:0003735,GO:0005198,GO:0005488,GO:0005575,GO:0005622,GO:0005623,GO:0005737,GO:0005829,GO:0005840,GO:0006139,GO:0006351,GO:0006353,GO:0006355,GO:0006412,GO:0006417,GO:0006446,GO:0006450,GO:0006518,GO:0006725,GO:0006807,GO:0006996,GO:0008150,GO:0008152,GO:0009058,GO:0009059,GO:0009889,GO:0009890,GO:0009891,GO:0009892,GO:0009893,GO:…	ko03010,map03010	J
chromosome	LPCIIAFA_00700	rpoA	384	743731	744720	990	+	CDS	1	-7.88625	1.17444e-87	TRUE	TRUE	uncertain	uncertain	[K] DNA-directed RNA polymerase, alpha subunit/40 kD	GO:0003674,GO:0003676,GO:0003677,GO:0003824,GO:0003899,GO:0005488,GO:0005515,GO:0005575,GO:0005622,GO:0005623,GO:0005737,GO:0005829,GO:0006139,GO:0006351,GO:0006354,GO:0006725,GO:0006807,GO:0008150,GO:0008152,GO:0008270,GO:0009058,GO:0009059,GO:0009987,GO:0010467,GO:0016070,GO:0016740,GO:0016772,GO:0016779,GO:0018130,GO:0019438,GO:0032774,GO:0034062,GO:0034641,GO:0034645,GO:0034654,GO:0043167,GO:…	ko00230,ko00240,ko01100,ko03020,map00230,map00240,map01100,map03020	K
chromosome	LPCIIAFA_00701	rplQ	384	744764	745147	384	+	CDS	1	-6.972	1.60932e-10	TRUE	TRUE	essential	essential	[J] Ribosomal protein L17	GO:0000027,GO:0003674,GO:0003735,GO:0005198,GO:0005575,GO:0005622,GO:0005623,GO:0005737,GO:0005829,GO:0005840,GO:0006412,GO:0006518,GO:0006807,GO:0006996,GO:0008150,GO:0008152,GO:0009058,GO:0009059,GO:0009987,GO:0010467,GO:0015934,GO:0016043,GO:0019538,GO:0022607,GO:0022613,GO:0022618,GO:0022625,GO:0022626,GO:0032991,GO:0034622,GO:0034641,GO:0034645,GO:0042254,GO:0042255,GO:0042273,GO:0043043,GO:…	ko03010,map03010	J
chromosome	LPCIIAFA_00702	NA	385	746218	747758	1541	+	rRNA	2	-4.16849	0.108529	TRUE	FALSE	uncertain/others	uncertain	NA	NA	NA	NA
chromosome	LPCIIAFA_00703	NA	385	747961	748036	76	+	tRNA	1	-0.43688	0.00314968	FALSE	FALSE	uncertain/others	uncertain	NA	NA	NA	NA
chromosome	LPCIIAFA_00704	NA	385	748276	751162	2887	+	rRNA	3	-0.911046	0.820999	FALSE	FALSE	uncertain/others	uncertain	NA	NA	NA	NA
chromosome	LPCIIAFA_00705	NA	385	751250	751358	109	+	rRNA	2	-4.3298	0.291501	TRUE	FALSE	nonessential/internal promoter	nonessential/internal promoter	NA	NA	NA	NA
chromosome	LPCIIAFA_00706	NA	385	751458	751534	77	+	tRNA	1	-7.75695	1.1876e-09	TRUE	TRUE	essential	essential	NA	NA	NA	NA
chromosome	LPCIIAFA_00707	NA	386	752871	753857	987	-	CDS	1	0.373368	9.23783e-07	FALSE	FALSE	nonessential	nonessential	[K] Predicted transcriptional regulator	NA	ko00230,ko00240,ko01100,ko03030,ko03430,ko03440,map00230,map00240,map01100,map03030,map03430,map03440	K
chromosome	LPCIIAFA_00708	sirB	387	754162	754548	387	-	CDS	1	-0.172453	0.433177	FALSE	FALSE	nonessential	nonessential	[S] Uncharacterized protein conserved in bacteria	GO:0005575,GO:0005623,GO:0005886,GO:0016020,GO:0016021,GO:0031224,GO:0044425,GO:0044464,GO:0071944	NA	S
chromosome	LPCIIAFA_00709	kefC	387	754545	756401	1857	-	CDS	1	-0.158198	0.370459	FALSE	FALSE	nonessential	nonessential	[P] Kef-type K+ transport systems, membrane components	GO:0000166,GO:0003674,GO:0005215,GO:0005488,GO:0005515,GO:0005575,GO:0005623,GO:0005886,GO:0005887,GO:0006810,GO:0006811,GO:0006812,GO:0006813,GO:0006885,GO:0008150,GO:0008324,GO:0009636,GO:0009987,GO:0010033,GO:0015075,GO:0015077,GO:0015078,GO:0015079,GO:0015291,GO:0015297,GO:0015298,GO:0015299,GO:0015318,GO:0015503,GO:0015643,GO:0015672,GO:0016020,GO:0016021,GO:0019899,GO:0022804,GO:0022857,GO:…	NA	P
chromosome	LPCIIAFA_00710	kefG	387	756472	757071	600	-	CDS	1	0.0845908	0.530703	FALSE	FALSE	nonessential	nonessential	[R] Putative NADPH-quinone reductase (modulator of drug	GO:0003674,GO:0003824,GO:0003955,GO:0005575,GO:0005623,GO:0005886,GO:0006810,GO:0006811,GO:0006812,GO:0006813,GO:0008150,GO:0008152,GO:0015672,GO:0016020,GO:0016491,GO:0016651,GO:0016655,GO:0030001,GO:0044464,GO:0051179,GO:0051234,GO:0055114,GO:0071944	ko00130,ko01110,ko05200,ko05225,ko05418,map00130,map01110,map05200,map05225,map05418	S
chromosome	LPCIIAFA_00711	NA	387	757128	757973	846	-	CDS	1	0.1276	0.906765	FALSE	FALSE	nonessential	nonessential	[K] Transcriptional regulator	NA	NA	K
chromosome	LPCIIAFA_00712	ydfG	388	758117	758839	723	+	CDS	0	NA	NA	FALSE	NA	uncertain	uncertain	[R] Short-chain alcohol dehydrogenase of unknown specificity	NA	NA	S
chromosome	LPCIIAFA_00713	NA	389	758927	759250	324	+	CDS	1	-0.0231225	0.903491	FALSE	FALSE	nonessential	nonessential	NA	NA	NA	NA
chromosome	LPCIIAFA_00714	copG	389	759298	759729	432	+	CDS	1	0.0240743	0.835611	FALSE	FALSE	nonessential	nonessential	[R] Predicted metal-binding protein	NA	NA	S
chromosome	LPCIIAFA_00715	ptrB	390	759954	762107	2154	+	CDS	1	-0.0427327	0.820999	FALSE	FALSE	nonessential	nonessential	[E] Protease II	GO:0003674,GO:0003824,GO:0004175,GO:0004252,GO:0005575,GO:0005622,GO:0005623,GO:0005737,GO:0006508,GO:0006807,GO:0008150,GO:0008152,GO:0008233,GO:0008236,GO:0008238,GO:0016787,GO:0017171,GO:0019538,GO:0043170,GO:0044238,GO:0044424,GO:0044464,GO:0070008,GO:0070011,GO:0070012,GO:0071704,GO:0140096,GO:1901564	ko05142,ko05143,map05142,map05143	E
chromosome	LPCIIAFA_00716	imp	391	762523	763494	972	+	CDS	1	-0.282481	0.634883	FALSE	FALSE	nonessential	nonessential	[R] TRAP-type uncharacterized transport system, periplasmic component	NA	NA	S
chromosome	LPCIIAFA_00717	NA	391	763582	766143	2562	+	CDS	1	-0.0317113	0.805896	FALSE	FALSE	nonessential	nonessential	[R] TRAP-type uncharacterized transport system, fused permease	NA	NA	S
chromosome	LPCIIAFA_00718	NA	392	766460	766612	153	-	CDS	1	-0.858724	3.84545e-17	FALSE	FALSE	nonessential	nonessential	NA	NA	NA	NA
chromosome	LPCIIAFA_00719	yhhN	393	766789	767415	627	+	CDS	1	0.00911888	0.94234	FALSE	FALSE	nonessential	nonessential	[S] Predicted membrane protein	GO:0005575,GO:0005623,GO:0005886,GO:0016020,GO:0016021,GO:0031224,GO:0044425,GO:0044464,GO:0071944	NA	S
chromosome	LPCIIAFA_00720	emrB	394	767370	769031	1662	-	CDS	1	0.155537	0.262268	FALSE	FALSE	nonessential	nonessential	[G] Arabinose efflux permease	NA	NA	P
chromosome	LPCIIAFA_00721	emrA2	394	769031	770083	1053	-	CDS	1	-0.704296	0.000512309	FALSE	FALSE	nonessential	nonessential	[V] Multidrug resistance efflux pump	NA	NA	V
chromosome	LPCIIAFA_00722	NA	395	770180	771082	903	+	CDS	1	0.0876098	0.656661	FALSE	FALSE	nonessential	nonessential	[K] Transcriptional regulator	NA	NA	K
chromosome	LPCIIAFA_00723	BPP4288	396	771138	771452	315	+	CDS	1	0.105822	0.310758	FALSE	FALSE	nonessential	nonessential	NA	NA	NA	S
chromosome	LPCIIAFA_00724	gltT	397	771467	772750	1284	-	CDS	1	-0.202254	0.0230734	FALSE	FALSE	nonessential	nonessential	[C] Na+/H+-dicarboxylate symporters	NA	NA	C
chromosome	LPCIIAFA_00725	yecH	398	772959	773204	246	+	CDS	1	-1.07823	4.21557e-49	FALSE	FALSE	nonessential	nonessential	NA	NA	NA	S
chromosome	LPCIIAFA_00726	yhgN	399	773329	773904	576	+	CDS	1	-0.0635911	0.75729	FALSE	FALSE	nonessential	nonessential	[U] Multiple antibiotic transporter	GO:0005575,GO:0005623,GO:0005886,GO:0016020,GO:0016021,GO:0031224,GO:0044425,GO:0044464,GO:0071944	NA	U
chromosome	LPCIIAFA_00727	NA	400	774052	775020	969	-	CDS	1	0.223251	0.548955	FALSE	FALSE	nonessential	nonessential	[K] Transcriptional regulator	NA	NA	K
chromosome	LPCIIAFA_00728	tatA	401	775294	775455	162	+	CDS	1	0.0847622	0.562601	FALSE	FALSE	nonessential	nonessential	[U] Sec-independent protein secretion pathway components	GO:0002790,GO:0003674,GO:0005215,GO:0005575,GO:0005623,GO:0005886,GO:0006810,GO:0008104,GO:0008150,GO:0008565,GO:0009306,GO:0009987,GO:0015031,GO:0015833,GO:0016020,GO:0016021,GO:0031224,GO:0032940,GO:0033036,GO:0042886,GO:0044425,GO:0044464,GO:0045184,GO:0046903,GO:0051179,GO:0051234,GO:0071702,GO:0071705,GO:0071944	ko03060,ko03070,map03060,map03070	U
chromosome	LPCIIAFA_00729	yfcZ	401	775470	775772	303	+	CDS	1	0.0941545	0.356466	FALSE	FALSE	nonessential	nonessential	[S] Uncharacterized protein conserved in bacteria	GO:0005575,GO:0005622,GO:0005623,GO:0005737,GO:0005829,GO:0044424,GO:0044444,GO:0044464	NA	S
chromosome	LPCIIAFA_00730	mltF	402	775992	777416	1425	+	CDS	1	0.138518	0.0336502	FALSE	FALSE	nonessential	nonessential	[M] Predicted soluble lytic transglycosylase fused to	GO:0000270,GO:0003674,GO:0003824,GO:0005575,GO:0005623,GO:0006022,GO:0006807,GO:0008150,GO:0008152,GO:0008933,GO:0009279,GO:0009987,GO:0016020,GO:0016043,GO:0016740,GO:0016757,GO:0016829,GO:0016835,GO:0016837,GO:0019867,GO:0030203,GO:0030312,GO:0030313,GO:0031975,GO:0043170,GO:0044462,GO:0044464,GO:0045229,GO:0061783,GO:0071554,GO:0071555,GO:0071704,GO:0071840,GO:0071944,GO:1901135,GO:1901564	NA	M
chromosome	LPCIIAFA_00731	NA	403	777424	777570	147	-	CDS	1	0.110923	0.458041	FALSE	FALSE	nonessential	nonessential	NA	NA	NA	NA
chromosome	LPCIIAFA_00732	CP_0318	404	777648	778901	1254	+	CDS	1	0.10783	0.463437	FALSE	FALSE	nonessential	nonessential	[I] Phosphatidylserine/phosphatidylglycerophosphate/cardiolipin synthases and related enzymes	NA	ko00260,ko00564,ko01100,ko01110,map00260,map00564,map01100,map01110	I
chromosome	LPCIIAFA_00733	desC	405	779379	780497	1119	-	CDS	1	0.0255165	0.806734	FALSE	FALSE	nonessential	nonessential	[I] Fatty-acid desaturase	NA	ko01040,ko01212,ko03320,ko04152,ko04212,map01040,map01212,map03320,map04152,map04212	I
chromosome	LPCIIAFA_00734	fabR	406	780647	781267	621	+	CDS	1	0.166553	0.0222885	FALSE	FALSE	nonessential	nonessential	[K] Transcriptional regulator	GO:0000976,GO:0001067,GO:0003674,GO:0003676,GO:0003677,GO:0003690,GO:0003700,GO:0005488,GO:0005575,GO:0005622,GO:0005623,GO:0005737,GO:0005829,GO:0006082,GO:0006139,GO:0006351,GO:0006355,GO:0006629,GO:0006631,GO:0006633,GO:0006725,GO:0006807,GO:0008150,GO:0008152,GO:0008610,GO:0009058,GO:0009059,GO:0009889,GO:0009890,GO:0009892,GO:0009987,GO:0010467,GO:0010468,GO:0010556,GO:0010558,GO:0010605,GO:…	NA	K
chromosome	LPCIIAFA_00735	yijD	406	781288	781653	366	+	CDS	1	0.145799	0.0800421	FALSE	FALSE	nonessential	nonessential	NA	GO:0005575,GO:0005623,GO:0005886,GO:0016020,GO:0016021,GO:0031224,GO:0044425,GO:0044464,GO:0071944	NA	S
chromosome	LPCIIAFA_00736	yhhL	407	781692	782003	312	-	CDS	1	-0.060892	0.839703	FALSE	FALSE	nonessential	nonessential	[S] Predicted membrane protein	NA	NA	S
chromosome	LPCIIAFA_00737	rsmD	408	782114	782743	630	-	CDS	1	-0.428691	7.48776e-08	FALSE	FALSE	nonessential	nonessential	[L] N6-adenine-specific methylase	GO:0000154,GO:0001510,GO:0003674,GO:0003676,GO:0003824,GO:0005488,GO:0006139,GO:0006364,GO:0006396,GO:0006725,GO:0006807,GO:0008150,GO:0008152,GO:0008168,GO:0008170,GO:0008173,GO:0008649,GO:0008757,GO:0008990,GO:0009451,GO:0009987,GO:0010467,GO:0016070,GO:0016072,GO:0016435,GO:0016740,GO:0016741,GO:0022613,GO:0031167,GO:0032259,GO:0034470,GO:0034641,GO:0034660,GO:0042254,GO:0043170,GO:0043412,GO:…	NA	L
chromosome	LPCIIAFA_00738	ftsY	409	782854	784878	2025	+	CDS	1	-5.15078	3.2671e-34	TRUE	TRUE	essential	essential	[U] Signal recognition particle GTPase	GO:0000166,GO:0001882,GO:0001883,GO:0003674,GO:0003824,GO:0003924,GO:0005488,GO:0005525,GO:0005575,GO:0005622,GO:0005623,GO:0005737,GO:0005829,GO:0005886,GO:0006605,GO:0006612,GO:0006613,GO:0006614,GO:0006810,GO:0006886,GO:0008104,GO:0008150,GO:0015031,GO:0015833,GO:0016020,GO:0016462,GO:0016787,GO:0016817,GO:0016818,GO:0017076,GO:0017111,GO:0019001,GO:0019897,GO:0019898,GO:0031224,GO:0031226,GO:…	ko02024,ko03060,ko03070,map02024,map03060,map03070	D
chromosome	LPCIIAFA_00739	ftsE	409	784969	785637	669	+	CDS	1	0.0411865	0.75315	FALSE	FALSE	nonessential	nonessential	[D] Predicted ATPase involved in cell division	GO:0000166,GO:0000287,GO:0000910,GO:0003674,GO:0003824,GO:0005488,GO:0005524,GO:0005575,GO:0005622,GO:0005623,GO:0005737,GO:0005886,GO:0007049,GO:0008144,GO:0008150,GO:0008356,GO:0009898,GO:0009966,GO:0009987,GO:0010646,GO:0016020,GO:0016043,GO:0016462,GO:0016787,GO:0016817,GO:0016818,GO:0016887,GO:0017076,GO:0017111,GO:0019897,GO:0019898,GO:0022402,GO:0022603,GO:0022607,GO:0023051,GO:0030145,GO:…	ko02010,map02010	D
chromosome	LPCIIAFA_00740	ftsX	409	785637	786593	957	+	CDS	1	0.19019	0.311397	FALSE	FALSE	nonessential	nonessential	[D] Cell division protein	GO:0005575,GO:0005576,GO:0005618,GO:0005623,GO:0005886,GO:0005887,GO:0007049,GO:0008150,GO:0009274,GO:0009276,GO:0009987,GO:0016020,GO:0016021,GO:0030312,GO:0030313,GO:0031224,GO:0031226,GO:0031975,GO:0032153,GO:0040007,GO:0044425,GO:0044459,GO:0044464,GO:0051301,GO:0071944	ko02010,map02010	D
chromosome	LPCIIAFA_00741	rpoH	410	787045	787899	855	+	CDS	1	-8.98322	7.6418e-18	TRUE	TRUE	essential	essential	[K] DNA-directed RNA polymerase, sigma subunit (sigma70/sigma32)	GO:0000150,GO:0000976,GO:0000984,GO:0000985,GO:0000988,GO:0000990,GO:0001017,GO:0001046,GO:0001047,GO:0001067,GO:0001121,GO:0001130,GO:0001131,GO:0001140,GO:0001216,GO:0003674,GO:0003676,GO:0003677,GO:0003690,GO:0003700,GO:0003824,GO:0005488,GO:0005575,GO:0005622,GO:0005623,GO:0005737,GO:0005829,GO:0005886,GO:0006139,GO:0006259,GO:0006310,GO:0006351,GO:0006352,GO:0006355,GO:0006725,GO:0006807,GO:…	NA	K
chromosome	LPCIIAFA_00742	can	411	788097	788756	660	+	CDS	1	0.170087	0.0313792	FALSE	FALSE	nonessential	nonessential	[P] Carbonic anhydrase	GO:0003674,GO:0003824,GO:0004089,GO:0005488,GO:0005575,GO:0005622,GO:0005623,GO:0005737,GO:0005829,GO:0008150,GO:0008270,GO:0015976,GO:0016829,GO:0016835,GO:0016836,GO:0043167,GO:0043169,GO:0044424,GO:0044444,GO:0044464,GO:0046872,GO:0046914	ko00910,map00910	P
chromosome	LPCIIAFA_00743	hutC	411	788768	789472	705	+	CDS	1	0.0565947	0.526157	FALSE	FALSE	nonessential	nonessential	[K] Transcriptional regulators	NA	NA	K
chromosome	LPCIIAFA_00744	hutI	411	789628	790863	1236	+	CDS	1	-0.14253	0.551089	FALSE	FALSE	nonessential	nonessential	[Q] Imidazolonepropionase and related amidohydrolases	GO:0003674,GO:0003824,GO:0005488,GO:0005575,GO:0005622,GO:0005623,GO:0005737,GO:0006082,GO:0006520,GO:0006536,GO:0006547,GO:0006548,GO:0006725,GO:0006807,GO:0008150,GO:0008152,GO:0009056,GO:0009063,GO:0009064,GO:0009987,GO:0015942,GO:0016054,GO:0016787,GO:0016810,GO:0016812,GO:0016999,GO:0017144,GO:0019439,GO:0019556,GO:0019557,GO:0019752,GO:0032787,GO:0034641,GO:0043167,GO:0043169,GO:0043436,GO:…	ko00340,ko01100,map00340,map01100	F
chromosome	LPCIIAFA_00745	hutG	411	790856	791794	939	+	CDS	1	-0.040119	0.813816	FALSE	FALSE	nonessential	nonessential	[E] Arginase/agmatinase/formimionoglutamate hydrolase, arginase family	GO:0003674,GO:0003824,GO:0005488,GO:0006082,GO:0006520,GO:0006536,GO:0006547,GO:0006548,GO:0006725,GO:0006807,GO:0008150,GO:0008152,GO:0009056,GO:0009063,GO:0009064,GO:0009987,GO:0015942,GO:0016054,GO:0016787,GO:0016810,GO:0016813,GO:0016999,GO:0017144,GO:0019439,GO:0019556,GO:0019557,GO:0019752,GO:0032787,GO:0034641,GO:0043167,GO:0043169,GO:0043436,GO:0043603,GO:0043606,GO:0043648,GO:0044237,GO:…	ko00330,ko00340,ko01100,map00330,map00340,map01100	E
chromosome	LPCIIAFA_00746	hutU	411	791840	793543	1704	+	CDS	1	0.122185	0.268205	FALSE	FALSE	nonessential	nonessential	[E] Urocanate hydratase	GO:0003674,GO:0003824,GO:0005575,GO:0005622,GO:0005623,GO:0005737,GO:0006082,GO:0006520,GO:0006536,GO:0006547,GO:0006548,GO:0006725,GO:0006807,GO:0008150,GO:0008152,GO:0009056,GO:0009063,GO:0009064,GO:0009987,GO:0015942,GO:0016054,GO:0016153,GO:0016829,GO:0016835,GO:0016836,GO:0016999,GO:0017144,GO:0019439,GO:0019556,GO:0019557,GO:0019752,GO:0032787,GO:0034641,GO:0043436,GO:0043603,GO:0043606,GO:…	ko00340,ko01100,map00340,map01100	H
chromosome	LPCIIAFA_00747	hutH	411	793545	795077	1533	+	CDS	1	0.0781609	0.453813	FALSE	FALSE	nonessential	nonessential	[E] Histidine ammonia-lyase	GO:0003674,GO:0003824,GO:0004397,GO:0005488,GO:0005575,GO:0005622,GO:0005623,GO:0005737,GO:0006082,GO:0006520,GO:0006536,GO:0006547,GO:0006548,GO:0006725,GO:0006807,GO:0008150,GO:0008152,GO:0009056,GO:0009063,GO:0009064,GO:0009987,GO:0015942,GO:0016054,GO:0016787,GO:0016810,GO:0016812,GO:0016829,GO:0016840,GO:0016841,GO:0016999,GO:0017144,GO:0019439,GO:0019556,GO:0019557,GO:0019752,GO:0032787,GO:…	ko00340,ko01100,map00340,map01100	E
chromosome	LPCIIAFA_00748	chaA	412	795151	796248	1098	-	CDS	1	0.0790074	0.363698	FALSE	FALSE	nonessential	nonessential	[P] Ca2+/H+ antiporter	GO:0003674,GO:0005215,GO:0005451,GO:0005575,GO:0005623,GO:0005886,GO:0005887,GO:0006810,GO:0006811,GO:0006812,GO:0006813,GO:0006814,GO:0008150,GO:0008324,GO:0009987,GO:0015075,GO:0015077,GO:0015078,GO:0015079,GO:0015081,GO:0015291,GO:0015297,GO:0015298,GO:0015299,GO:0015318,GO:0015385,GO:0015386,GO:0015491,GO:0015672,GO:0016020,GO:0016021,GO:0022804,GO:0022821,GO:0022857,GO:0022890,GO:0030001,GO:…	NA	P
chromosome	LPCIIAFA_00749	NA	413	796469	798004	1536	-	CDS	0	NA	NA	FALSE	NA	uncertain	uncertain	[T] Predicted signal transduction protein containing sensor	NA	NA	T
chromosome	LPCIIAFA_00750	csrD	414	798552	800480	1929	+	CDS	1	-0.0772366	0.898625	FALSE	FALSE	nonessential	nonessential	[T] FOG: GGDEF domain	GO:0005575,GO:0005623,GO:0005886,GO:0006139,GO:0006401,GO:0006725,GO:0006807,GO:0008150,GO:0008152,GO:0009056,GO:0009057,GO:0009987,GO:0016020,GO:0016021,GO:0016043,GO:0016070,GO:0019219,GO:0019222,GO:0019439,GO:0022607,GO:0031224,GO:0031323,GO:0034641,GO:0034655,GO:0034660,GO:0034661,GO:0043170,GO:0043933,GO:0044085,GO:0044237,GO:0044238,GO:0044248,GO:0044260,GO:0044265,GO:0044270,GO:0044425,GO:…	NA	T
chromosome	LPCIIAFA_00751	acdS	415	800566	801513	948	-	CDS	1	-0.0934017	0.519485	FALSE	FALSE	nonessential	nonessential	[E] 1-aminocyclopropane-1-carboxylate deaminase	NA	ko00270,map00270	E
chromosome	LPCIIAFA_00752	mshI	416	801583	802446	864	+	CDS	1	0.165918	0.00326398	FALSE	FALSE	nonessential	nonessential	NA	NA	NA	NU
chromosome	LPCIIAFA_00753	NA	416	802443	802547	105	+	CDS	1	0.148317	0.287798	FALSE	FALSE	nonessential	nonessential	NA	NA	NA	NA
chromosome	LPCIIAFA_00754	hofN	416	802547	803140	594	+	CDS	1	0.14509	0.0108692	FALSE	FALSE	nonessential	nonessential	NA	GO:0005575,GO:0005623,GO:0005886,GO:0006139,GO:0006259,GO:0006308,GO:0006725,GO:0006807,GO:0007154,GO:0008150,GO:0008152,GO:0009056,GO:0009057,GO:0009292,GO:0009294,GO:0009605,GO:0009987,GO:0009991,GO:0015976,GO:0016020,GO:0016021,GO:0019439,GO:0030420,GO:0031224,GO:0031668,GO:0034641,GO:0034655,GO:0043170,GO:0044237,GO:0044238,GO:0044248,GO:0044260,GO:0044265,GO:0044270,GO:0044425,GO:0044464,GO:…	NA	NU
chromosome	LPCIIAFA_00755	mshJ	416	803140	803787	648	+	CDS	1	0.348509	0.00415321	FALSE	FALSE	nonessential	nonessential	NA	NA	NA	NU
chromosome	LPCIIAFA_00756	mshK	416	803780	804106	327	+	CDS	1	0.190939	0.621504	FALSE	FALSE	nonessential	nonessential	NA	NA	NA	NA
chromosome	LPCIIAFA_00757	mshL	416	804123	805907	1785	+	CDS	1	0.159545	0.0355693	FALSE	FALSE	nonessential	nonessential	[NU] Type II secretory pathway, component PulD	NA	NA	NU
chromosome	LPCIIAFA_00758	mshM	416	806000	806890	891	+	CDS	1	0.0447588	0.627325	FALSE	FALSE	nonessential	nonessential	[U] Type II secretory pathway, component ExeA	NA	NA	U
chromosome	LPCIIAFA_00759	mshN	416	806887	807996	1110	+	CDS	1	0.210322	1.99279e-05	FALSE	FALSE	nonessential	nonessential	[R] FOG: TPR repeat	NA	NA	S
chromosome	LPCIIAFA_00760	mshE	416	808029	809738	1710	+	CDS	1	0.114885	0.295298	FALSE	FALSE	nonessential	nonessential	[NU] Type II secretory pathway, ATPase PulE/Tfp	NA	ko03070,ko05111,map03070,map05111	NU
chromosome	LPCIIAFA_00761	mshG	416	809792	811012	1221	+	CDS	1	0.10557	0.187081	FALSE	FALSE	nonessential	nonessential	[NU] Type II secretory pathway, component PulF	GO:0002790,GO:0003674,GO:0005215,GO:0005575,GO:0005623,GO:0005886,GO:0006810,GO:0008104,GO:0008150,GO:0008565,GO:0009306,GO:0009987,GO:0015031,GO:0015627,GO:0015628,GO:0015833,GO:0016020,GO:0016021,GO:0031224,GO:0032940,GO:0032991,GO:0033036,GO:0042886,GO:0044425,GO:0044464,GO:0045184,GO:0046903,GO:0051179,GO:0051234,GO:0055085,GO:0071702,GO:0071705,GO:0071806,GO:0071944,GO:0098776	ko03070,ko05111,map03070,map05111	NU
chromosome	LPCIIAFA_00762	NA	417	811124	811585	462	+	CDS	1	0.0989687	0.524775	FALSE	FALSE	nonessential	nonessential	NA	NA	NA	NA
chromosome	LPCIIAFA_00763	mshB	418	811663	812334	672	+	CDS	1	-0.208734	0.523741	FALSE	FALSE	nonessential	nonessential	[NU] Type II secretory pathway, pseudopilin PulG	NA	ko02020,ko05111,map02020,map05111	NU
chromosome	LPCIIAFA_00764	mshA	418	812349	812816	468	+	CDS	1	0.0935499	0.548193	FALSE	FALSE	nonessential	nonessential	[NU] Type II secretory pathway, pseudopilin PulG	GO:0002790,GO:0003674,GO:0005215,GO:0005575,GO:0005623,GO:0006810,GO:0008104,GO:0008150,GO:0008565,GO:0009306,GO:0009987,GO:0015031,GO:0015627,GO:0015628,GO:0015833,GO:0032940,GO:0032991,GO:0033036,GO:0042886,GO:0044464,GO:0045184,GO:0046903,GO:0051179,GO:0051234,GO:0055085,GO:0071702,GO:0071705,GO:0071806,GO:0098776	ko03070,ko05111,map03070,map05111	NU
chromosome	LPCIIAFA_00765	mshC	418	812893	813387	495	+	CDS	2	0.475747	0.693649	FALSE	FALSE	nonessential	nonessential	[NU] Type II secretory pathway, pseudopilin PulG	GO:0002790,GO:0003674,GO:0005215,GO:0005575,GO:0005623,GO:0006810,GO:0008104,GO:0008150,GO:0008565,GO:0009306,GO:0009987,GO:0015031,GO:0015627,GO:0015628,GO:0015833,GO:0032940,GO:0032991,GO:0033036,GO:0042886,GO:0044464,GO:0045184,GO:0046903,GO:0051179,GO:0051234,GO:0055085,GO:0071702,GO:0071705,GO:0071806,GO:0098776	ko03070,ko05111,map03070,map05111	NU
chromosome	LPCIIAFA_00766	mshD	418	813374	813934	561	+	CDS	1	1.1887	0.693649	FALSE	FALSE	nonessential	nonessential	NA	NA	ko05111,map05111	NU
chromosome	LPCIIAFA_00767	mshO	418	813934	814764	831	+	CDS	2	-0.16662	0.000670458	FALSE	FALSE	nonessential	nonessential	[NU] Type II secretory pathway, pseudopilin PulG	GO:0002790,GO:0003674,GO:0005215,GO:0005575,GO:0005623,GO:0006810,GO:0008104,GO:0008150,GO:0008565,GO:0009306,GO:0009987,GO:0015031,GO:0015627,GO:0015628,GO:0015833,GO:0016020,GO:0016021,GO:0031224,GO:0032940,GO:0032991,GO:0033036,GO:0042886,GO:0044425,GO:0044464,GO:0045184,GO:0046903,GO:0051179,GO:0051234,GO:0055085,GO:0071702,GO:0071705,GO:0071806,GO:0098776	ko03070,ko05111,map03070,map05111	NU
chromosome	LPCIIAFA_00768	NA	418	814754	815224	471	+	CDS	1	0.275576	0.000387965	FALSE	FALSE	nonessential	nonessential	NA	NA	NA	NA
chromosome	LPCIIAFA_00769	mshQ	418	815227	818865	3639	+	CDS	1	0.00258962	0.98728	FALSE	FALSE	nonessential	nonessential	NA	NA	ko00230,ko00240,ko01100,ko03020,map00230,map00240,map01100,map03020	U
chromosome	LPCIIAFA_00770	mreB	419	819070	820110	1041	+	CDS	1	-5.67873	2.35392e-67	TRUE	TRUE	uncertain	uncertain	[D] Actin-like ATPase involved in cell morphogenesis	GO:0000003,GO:0000902,GO:0000910,GO:0003674,GO:0005488,GO:0005515,GO:0005575,GO:0005622,GO:0005623,GO:0005856,GO:0005886,GO:0007049,GO:0008150,GO:0008360,GO:0009653,GO:0009987,GO:0016020,GO:0016043,GO:0019954,GO:0022402,GO:0022414,GO:0022603,GO:0022604,GO:0031224,GO:0031226,GO:0032502,GO:0032505,GO:0032989,GO:0042802,GO:0043093,GO:0043226,GO:0043228,GO:0043229,GO:0043232,GO:0044424,GO:0044425,GO:…	NA	D
chromosome	LPCIIAFA_00771	mreC	419	820153	821046	894	+	CDS	1	-4.50456	1.54026e-101	TRUE	TRUE	essential	essential	[M] Cell shape-determining protein	GO:0003674,GO:0005488,GO:0005515,GO:0005575,GO:0005623,GO:0005886,GO:0005887,GO:0007163,GO:0008150,GO:0008360,GO:0009273,GO:0009987,GO:0016020,GO:0016021,GO:0022603,GO:0022604,GO:0030428,GO:0031224,GO:0031226,GO:0042546,GO:0043621,GO:0044085,GO:0044425,GO:0044459,GO:0044464,GO:0050789,GO:0050793,GO:0050794,GO:0051128,GO:0065007,GO:0065008,GO:0071554,GO:0071840,GO:0071944,GO:0071963	NA	M
chromosome	LPCIIAFA_00772	mreD	419	821046	821531	486	+	CDS	1	-1.65095	1.32391e-97	FALSE	FALSE	nonessential	nonessential	[M] Cell shape-determining protein	GO:0005575,GO:0005623,GO:0005886,GO:0005887,GO:0008150,GO:0008360,GO:0016020,GO:0016021,GO:0022603,GO:0022604,GO:0031224,GO:0031226,GO:0044425,GO:0044459,GO:0044464,GO:0050789,GO:0050793,GO:0050794,GO:0051128,GO:0065007,GO:0065008,GO:0071944	NA	M
chromosome	LPCIIAFA_00773	maf	419	821583	822170	588	+	CDS	1	-0.244994	0.000289278	FALSE	FALSE	nonessential	nonessential	[D] Nucleotide-binding protein implicated in inhibition of	GO:0003674,GO:0003824,GO:0005215,GO:0005488,GO:0005515,GO:0005575,GO:0005618,GO:0005622,GO:0005623,GO:0005737,GO:0006810,GO:0006811,GO:0006812,GO:0006813,GO:0008150,GO:0008324,GO:0015075,GO:0015672,GO:0016462,GO:0016787,GO:0016817,GO:0016818,GO:0022857,GO:0030001,GO:0030145,GO:0030312,GO:0034220,GO:0036218,GO:0036221,GO:0042802,GO:0043167,GO:0043169,GO:0044424,GO:0044464,GO:0046872,GO:0046914,GO:…	NA	D
chromosome	LPCIIAFA_00774	rng	419	822363	823832	1470	+	CDS	1	-0.389339	2.30267e-11	FALSE	FALSE	nonessential	nonessential	[J] Ribonucleases G and E	GO:0003674,GO:0003676,GO:0003723,GO:0003824,GO:0004518,GO:0004519,GO:0004540,GO:0005488,GO:0005575,GO:0005622,GO:0005623,GO:0005737,GO:0005856,GO:0006139,GO:0006364,GO:0006396,GO:0006725,GO:0006807,GO:0007049,GO:0008150,GO:0008152,GO:0008996,GO:0009987,GO:0010467,GO:0016070,GO:0016072,GO:0016787,GO:0016788,GO:0022613,GO:0034470,GO:0034641,GO:0034660,GO:0042254,GO:0043167,GO:0043169,GO:0043170,GO:…	NA	J
chromosome	LPCIIAFA_00775	yhdP	419	823863	827735	3873	+	CDS	2	-0.807049	0.010733	FALSE	FALSE	nonessential	nonessential	[S] Predicted membrane protein	GO:0005575,GO:0005623,GO:0005886,GO:0005887,GO:0016020,GO:0016021,GO:0030288,GO:0030313,GO:0031224,GO:0031226,GO:0031975,GO:0042597,GO:0044425,GO:0044459,GO:0044464,GO:0071944	NA	S
chromosome	LPCIIAFA_00776	NA	419	827770	828090	321	+	CDS	1	0.116947	0.271388	FALSE	FALSE	nonessential	nonessential	NA	NA	NA	E
chromosome	LPCIIAFA_00777	ramA	419	828119	828940	822	+	CDS	1	0.107098	0.182797	FALSE	FALSE	nonessential	nonessential	[R] Predicted amidohydrolase	GO:0003674,GO:0003824,GO:0005575,GO:0005622,GO:0005623,GO:0005737,GO:0005739,GO:0006807,GO:0008150,GO:0008152,GO:0016787,GO:0043226,GO:0043227,GO:0043229,GO:0043231,GO:0044424,GO:0044444,GO:0044464	ko00380,ko00460,ko00627,ko00643,ko00910,ko01120,map00380,map00460,map00627,map00643,map00910,map01120	S
chromosome	LPCIIAFA_00778	tldD	419	829091	830539	1449	+	CDS	1	0.0404547	0.820999	FALSE	FALSE	nonessential	nonessential	[R] Predicted Zn-dependent proteases and their inactivated	GO:0003674,GO:0003824,GO:0005575,GO:0005622,GO:0005623,GO:0005737,GO:0005829,GO:0006508,GO:0006807,GO:0008150,GO:0008152,GO:0008233,GO:0008237,GO:0016787,GO:0019538,GO:0043170,GO:0044238,GO:0044424,GO:0044444,GO:0044464,GO:0070011,GO:0071704,GO:0140096,GO:1901564	NA	S
chromosome	LPCIIAFA_00779	NA	420	830660	830863	204	-	CDS	1	0.18571	0.517575	FALSE	FALSE	nonessential	nonessential	NA	NA	NA	NA
chromosome	LPCIIAFA_00780	marC	421	831024	831740	717	-	CDS	1	0.00103616	0.994258	FALSE	FALSE	nonessential	nonessential	[U] Multiple antibiotic transporter	GO:0005575,GO:0005623,GO:0005886,GO:0005887,GO:0016020,GO:0016021,GO:0031224,GO:0031226,GO:0044425,GO:0044459,GO:0044464,GO:0071944	NA	U
chromosome	LPCIIAFA_00781	tphA	422	831876	833192	1317	-	CDS	1	0.123152	0.562006	FALSE	FALSE	nonessential	nonessential	[GEPR] Permeases of the major facilitator superfamily	NA	NA	EGP
chromosome	LPCIIAFA_00782	NA	423	833425	834099	675	+	CDS	1	-0.253316	0.0222451	FALSE	FALSE	nonessential	nonessential	[R] Predicted ATPases of PP-loop superfamily	NA	NA	S
chromosome	LPCIIAFA_00783	NA	424	834096	835226	1131	-	CDS	1	0.0724013	0.856252	FALSE	FALSE	nonessential	nonessential	[KT] Response regulator containing a CheY-like receiver	NA	ko02020,map02020	T
chromosome	LPCIIAFA_00784	NA	424	835237	837897	2661	-	CDS	1	-0.172014	0.00746007	FALSE	FALSE	nonessential	nonessential	[T] Signal transduction histidine kinase	NA	ko02020,ko02026,map02020,map02026	T
chromosome	LPCIIAFA_00785	rsbT	424	837898	838968	1071	-	CDS	1	0.304339	0.00010028	FALSE	FALSE	nonessential	nonessential	[T] Anti-sigma regulatory factor (Ser/Thr protein kinase)	NA	NA	T
chromosome	LPCIIAFA_00786	rsbS	424	838974	839345	372	-	CDS	1	0.170226	0.165986	FALSE	FALSE	nonessential	nonessential	[T] Anti-anti-sigma regulatory factor (antagonist of anti-sigma	NA	NA	T
chromosome	LPCIIAFA_00787	NA	424	839357	840577	1221	-	CDS	1	0.246591	0.216424	FALSE	FALSE	nonessential	nonessential	[T] Anti-anti-sigma regulatory factor (antagonist of anti-sigma	NA	ko02020,ko02030,map02020,map02030	T
chromosome	LPCIIAFA_00788	NA	425	840717	841409	693	+	CDS	1	-0.0711868	0.720465	FALSE	FALSE	nonessential	nonessential	[K] AraC-type DNA-binding domain-containing proteins	NA	NA	K
chromosome	LPCIIAFA_00789	NA	426	841375	841794	420	-	CDS	1	-0.00999819	0.968113	FALSE	FALSE	nonessential	nonessential	NA	NA	ko00405,ko01130,ko02024,map00405,map01130,map02024	S
chromosome	LPCIIAFA_00790	aphA	427	841827	842720	894	+	CDS	1	-0.505558	5.89242e-06	FALSE	FALSE	nonessential	nonessential	[R] Acid phosphatase (class B)	GO:0003674,GO:0003824,GO:0003993,GO:0004647,GO:0005488,GO:0005575,GO:0005623,GO:0006793,GO:0006796,GO:0008150,GO:0008152,GO:0009987,GO:0016311,GO:0016787,GO:0016788,GO:0016791,GO:0030288,GO:0030313,GO:0031975,GO:0042578,GO:0042597,GO:0043167,GO:0043169,GO:0044237,GO:0044464,GO:0046872,GO:0048037	ko00740,ko01100,map00740,map01100	S
chromosome	LPCIIAFA_00791	ypfJ	428	842784	843629	846	-	CDS	1	0.111604	0.308185	FALSE	FALSE	nonessential	nonessential	[R] Predicted metalloprotease	GO:0005575,GO:0005576,GO:0016020,GO:0016021,GO:0031224,GO:0044425	NA	S
chromosome	LPCIIAFA_00792	NA	429	843737	844000	264	-	CDS	0	NA	NA	FALSE	NA	uncertain	uncertain	NA	NA	NA	NA
chromosome	LPCIIAFA_00793	NA	430	844174	844995	822	+	CDS	1	-0.124691	0.573207	FALSE	FALSE	nonessential	nonessential	[T] Predicted signal transduction protein	NA	NA	T
chromosome	LPCIIAFA_00794	NA	431	845113	845634	522	+	CDS	1	0.128696	0.180074	FALSE	FALSE	nonessential	nonessential	[J] Acetyltransferases, including N-acetylases of ribosomal proteins	NA	NA	J
chromosome	LPCIIAFA_00795	NA	432	845745	845921	177	-	CDS	1	0.0232803	0.91506	FALSE	FALSE	nonessential	nonessential	NA	NA	NA	NA
chromosome	LPCIIAFA_00796	nhaP	433	846394	847671	1278	-	CDS	1	-0.37684	1.0381e-05	FALSE	FALSE	nonessential	nonessential	[P] NhaP-type Na+/H+ and K+/H+ antiporters	NA	NA	P
chromosome	LPCIIAFA_00797	metH	434	847875	851558	3684	+	CDS	1	0.0188555	0.895392	FALSE	FALSE	nonessential	nonessential	[E] Methionine synthase I, cobalamin-binding domain	GO:0000096,GO:0000097,GO:0003674,GO:0003824,GO:0005488,GO:0005575,GO:0005622,GO:0005623,GO:0005737,GO:0005829,GO:0006082,GO:0006464,GO:0006479,GO:0006520,GO:0006555,GO:0006575,GO:0006725,GO:0006730,GO:0006732,GO:0006760,GO:0006790,GO:0006807,GO:0008144,GO:0008150,GO:0008152,GO:0008168,GO:0008172,GO:0008213,GO:0008270,GO:0008276,GO:0008652,GO:0008705,GO:0009058,GO:0009066,GO:0009067,GO:0009086,GO:…	ko00270,ko00450,ko00670,ko01100,ko01110,ko01230,map00270,map00450,map00670,map01100,map01110,map01230	E
chromosome	LPCIIAFA_00798	rimK	435	851784	852680	897	+	CDS	1	-0.625823	4.67686e-24	FALSE	FALSE	nonessential	nonessential	[HJ] Glutathione synthase/Ribosomal protein S6 modification enzyme	GO:0000166,GO:0003674,GO:0003824,GO:0005488,GO:0005515,GO:0005524,GO:0005575,GO:0005622,GO:0005623,GO:0005737,GO:0006412,GO:0006464,GO:0006518,GO:0006807,GO:0006950,GO:0006974,GO:0007154,GO:0008144,GO:0008150,GO:0008152,GO:0009058,GO:0009059,GO:0009432,GO:0009605,GO:0009987,GO:0009991,GO:0010467,GO:0016874,GO:0016879,GO:0016881,GO:0017076,GO:0018169,GO:0018410,GO:0019538,GO:0030554,GO:0031668,GO:…	ko00250,ko00680,ko01100,ko01120,map00250,map00680,map01100,map01120	F
chromosome	LPCIIAFA_00799	dccS	436	852910	854145	1236	-	CDS	1	-0.137101	0.0233514	FALSE	FALSE	nonessential	nonessential	[T] Predicted signal transduction protein with a	NA	NA	T
chromosome	LPCIIAFA_00800	NA	436	854189	854857	669	-	CDS	1	0.158944	0.0178677	FALSE	FALSE	nonessential	nonessential	[TK] Response regulators consisting of a CheY-like	NA	NA	K
chromosome	LPCIIAFA_00801	NA	437	854948	855364	417	+	CDS	1	0.232715	0.193956	FALSE	FALSE	nonessential	nonessential	NA	NA	NA	NA
chromosome	LPCIIAFA_00802	NA	438	855450	855929	480	+	CDS	1	-0.490381	1.74004e-06	FALSE	FALSE	nonessential	nonessential	NA	NA	NA	NA
chromosome	LPCIIAFA_00803	thiC	439	856769	858760	1992	+	CDS	1	0.070712	0.435351	FALSE	FALSE	nonessential	nonessential	[H] Thiamine biosynthesis protein ThiC	GO:0003674,GO:0003824,GO:0005488,GO:0005575,GO:0005622,GO:0005623,GO:0005737,GO:0005829,GO:0006725,GO:0006732,GO:0006766,GO:0006767,GO:0006772,GO:0006790,GO:0006793,GO:0006796,GO:0006807,GO:0008150,GO:0008152,GO:0009058,GO:0009108,GO:0009110,GO:0009228,GO:0009229,GO:0009987,GO:0016829,GO:0016830,GO:0017144,GO:0018130,GO:0019438,GO:0019637,GO:0034641,GO:0042357,GO:0042364,GO:0042723,GO:0042724,GO:…	ko00730,ko01100,map00730,map01100	H
chromosome	LPCIIAFA_00804	thiE	439	858757	860367	1611	+	CDS	1	-0.214556	0.0373303	FALSE	FALSE	nonessential	nonessential	[H] Hydroxymethylpyrimidine/phosphomethylpyrimidine kinase	GO:0000287,GO:0003674,GO:0003824,GO:0004789,GO:0005488,GO:0005575,GO:0005622,GO:0005623,GO:0005737,GO:0006725,GO:0006732,GO:0006766,GO:0006767,GO:0006772,GO:0006790,GO:0006793,GO:0006796,GO:0006807,GO:0008150,GO:0008152,GO:0009058,GO:0009108,GO:0009110,GO:0009228,GO:0009229,GO:0009987,GO:0016740,GO:0016765,GO:0017144,GO:0018130,GO:0019438,GO:0019637,GO:0034641,GO:0042357,GO:0042364,GO:0042723,GO:…	ko00730,ko01100,map00730,map01100	H
chromosome	LPCIIAFA_00805	thiF	439	860357	861133	777	+	CDS	1	0.0456247	0.808692	FALSE	FALSE	nonessential	nonessential	[H] Dinucleotide-utilizing enzymes involved in molybdopterin and	GO:0000166,GO:0000287,GO:0003674,GO:0003824,GO:0005488,GO:0005524,GO:0005575,GO:0005622,GO:0005623,GO:0005737,GO:0005829,GO:0006725,GO:0006732,GO:0006766,GO:0006767,GO:0006772,GO:0006790,GO:0006793,GO:0006796,GO:0006807,GO:0008144,GO:0008150,GO:0008152,GO:0008270,GO:0008641,GO:0009058,GO:0009108,GO:0009110,GO:0009228,GO:0009229,GO:0009987,GO:0016740,GO:0016772,GO:0016779,GO:0016874,GO:0016877,GO:…	ko00730,ko01100,ko04122,map00730,map01100,map04122	H
chromosome	LPCIIAFA_00806	thiS	439	861130	861336	207	+	CDS	1	0.104531	0.63283	FALSE	FALSE	nonessential	nonessential	[H] Sulfur transfer protein involved in thiamine	GO:0000166,GO:0003674,GO:0005488,GO:0006725,GO:0006732,GO:0006766,GO:0006767,GO:0006772,GO:0006790,GO:0006793,GO:0006796,GO:0006807,GO:0008150,GO:0008152,GO:0009058,GO:0009108,GO:0009110,GO:0009228,GO:0009229,GO:0009987,GO:0017144,GO:0018130,GO:0019438,GO:0019637,GO:0034641,GO:0036094,GO:0042357,GO:0042364,GO:0042723,GO:0042724,GO:0044237,GO:0044249,GO:0044271,GO:0044272,GO:0044281,GO:0044283,GO:…	ko00730,ko01100,ko04122,map00730,map01100,map04122	H
chromosome	LPCIIAFA_00807	thiG	439	861422	862189	768	+	CDS	1	0.148811	0.738789	FALSE	FALSE	nonessential	nonessential	[H] Uncharacterized enzyme of thiazole biosynthesis	GO:0000166,GO:0003674,GO:0003824,GO:0005488,GO:0005575,GO:0005622,GO:0005623,GO:0005737,GO:0005829,GO:0006725,GO:0006732,GO:0006766,GO:0006767,GO:0006772,GO:0006790,GO:0006793,GO:0006796,GO:0006807,GO:0008150,GO:0008152,GO:0009058,GO:0009108,GO:0009110,GO:0009228,GO:0009229,GO:0009987,GO:0016491,GO:0016638,GO:0016641,GO:0016740,GO:0017144,GO:0018130,GO:0019438,GO:0019637,GO:0034641,GO:0036094,GO:…	ko00730,ko01100,map00730,map01100	H
chromosome	LPCIIAFA_00808	thiH	439	862219	863430	1212	+	CDS	1	0.146222	0.151567	FALSE	FALSE	nonessential	nonessential	[HR] Thiamine biosynthesis enzyme ThiH and related	GO:0003674,GO:0003824,GO:0005488,GO:0005506,GO:0006725,GO:0006732,GO:0006766,GO:0006767,GO:0006772,GO:0006790,GO:0006793,GO:0006796,GO:0006807,GO:0006950,GO:0006974,GO:0008150,GO:0008152,GO:0009058,GO:0009108,GO:0009110,GO:0009228,GO:0009229,GO:0009987,GO:0016829,GO:0016830,GO:0017144,GO:0018130,GO:0019438,GO:0019637,GO:0033554,GO:0034641,GO:0036355,GO:0042357,GO:0042364,GO:0042723,GO:0042724,GO:…	ko00730,ko01100,map00730,map01100	C
chromosome	LPCIIAFA_00809	NA	440	864631	865050	420	-	CDS	1	-0.0958222	0.229342	FALSE	FALSE	nonessential	nonessential	NA	NA	NA	NA
chromosome	LPCIIAFA_00810	BB1022	441	865411	865953	543	-	CDS	1	-0.689001	4.01294e-12	FALSE	FALSE	nonessential	nonessential	[J] Acetyltransferases, including N-acetylases of ribosomal proteins	NA	NA	J
chromosome	LPCIIAFA_00811	NA	441	865986	866423	438	-	CDS	1	-0.00267263	0.983947	FALSE	FALSE	nonessential	nonessential	[KR] Histone acetyltransferase HPA2 and related acetyltransferases	GO:0003674,GO:0003824,GO:0016740,GO:0016746	NA	K
chromosome	LPCIIAFA_00812	vatD	441	866549	867181	633	-	CDS	1	-0.640249	1.74345e-18	FALSE	FALSE	nonessential	nonessential	[R] Acetyltransferase (isoleucine patch superfamily)	NA	NA	S
chromosome	LPCIIAFA_00813	lpoB	442	867404	867985	582	+	CDS	2	0.0269877	0.91192	FALSE	FALSE	nonessential	nonessential	[R] Collagen-binding surface adhesin SpaP (antigen I/II	GO:0000270,GO:0003674,GO:0005488,GO:0005515,GO:0005575,GO:0005623,GO:0006022,GO:0006023,GO:0006024,GO:0006807,GO:0008047,GO:0008150,GO:0008152,GO:0008360,GO:0009058,GO:0009059,GO:0009252,GO:0009273,GO:0009279,GO:0009987,GO:0016020,GO:0019867,GO:0019899,GO:0022603,GO:0022604,GO:0030203,GO:0030234,GO:0030312,GO:0030313,GO:0031241,GO:0031975,GO:0034645,GO:0042546,GO:0043085,GO:0043170,GO:0044036,GO:…	ko02025,map02025	M
chromosome	LPCIIAFA_00814	NA	443	868019	868528	510	-	CDS	1	0.0601896	0.570744	FALSE	FALSE	nonessential	nonessential	NA	NA	NA	NA
chromosome	LPCIIAFA_00815	NA	443	868525	868938	414	-	CDS	1	0.0361685	0.799842	FALSE	FALSE	nonessential	nonessential	[KR] Histone acetyltransferase HPA2 and related acetyltransferases	NA	NA	K
chromosome	LPCIIAFA_00816	NA	444	869050	869367	318	-	CDS	1	-0.033065	0.878367	FALSE	FALSE	nonessential	nonessential	NA	NA	NA	NA
chromosome	LPCIIAFA_00817	NA	445	869699	870628	930	+	CDS	1	0.0906002	0.383708	FALSE	FALSE	nonessential	nonessential	[T] Response regulator containing a CheY-like receiver	NA	NA	T
chromosome	LPCIIAFA_00818	yqeG	446	871065	872339	1275	+	CDS	1	0.153194	0.179394	FALSE	FALSE	nonessential	nonessential	[E] Amino acid permeases	GO:0003333,GO:0005575,GO:0005623,GO:0005886,GO:0006810,GO:0006811,GO:0006820,GO:0006865,GO:0008150,GO:0015711,GO:0015849,GO:0016020,GO:0016021,GO:0031224,GO:0034220,GO:0044425,GO:0044464,GO:0046942,GO:0051179,GO:0051234,GO:0055085,GO:0071702,GO:0071705,GO:0071944,GO:0098656,GO:1903825,GO:1905039	NA	E
chromosome	LPCIIAFA_00819	exoD	447	872403	873041	639	-	CDS	1	0.584811	0.0848397	FALSE	FALSE	nonessential	nonessential	[R] Uncharacterized ABC-type transport system, permease components	GO:0005575,GO:0005623,GO:0005886,GO:0008150,GO:0009877,GO:0016020,GO:0016021,GO:0031224,GO:0044403,GO:0044419,GO:0044425,GO:0044464,GO:0051704,GO:0071944	NA	S
chromosome	LPCIIAFA_00820	VP2042	448	873255	873875	621	+	CDS	1	0.0954627	0.157413	FALSE	FALSE	nonessential	nonessential	[M] Opacity protein and related surface antigens	NA	NA	M
chromosome	LPCIIAFA_00821	NA	448	873872	874426	555	+	CDS	1	0.255028	7.52632e-05	FALSE	FALSE	nonessential	nonessential	[J] Acetyltransferases, including N-acetylases of ribosomal proteins	NA	NA	J
chromosome	LPCIIAFA_00822	ydhR	449	874407	874712	306	-	CDS	1	0.145496	0.322259	FALSE	FALSE	nonessential	nonessential	NA	GO:0003674,GO:0003824,GO:0005575,GO:0005622,GO:0005623,GO:0005737,GO:0005829,GO:0008150,GO:0008152,GO:0016491,GO:0044424,GO:0044444,GO:0044464,GO:0055114	NA	S
chromosome	LPCIIAFA_00823	NA	450	874834	875199	366	+	CDS	1	-0.722836	0.133176	FALSE	FALSE	nonessential	nonessential	[K] Predicted transcriptional regulators	NA	ko03440,map03440	K
chromosome	LPCIIAFA_00824	yiaC	451	875196	875630	435	-	CDS	1	-0.0503077	0.713947	FALSE	FALSE	nonessential	nonessential	[KR] Histone acetyltransferase HPA2 and related acetyltransferases	GO:0003674,GO:0003824,GO:0016740,GO:0016746	NA	K
chromosome	LPCIIAFA_00825	NA	452	875755	876327	573	-	CDS	1	0.234835	0.0663254	FALSE	FALSE	nonessential	nonessential	[S] Uncharacterized protein conserved in bacteria	NA	NA	S
chromosome	LPCIIAFA_00826	NA	453	876456	877493	1038	-	CDS	1	0.0729593	0.543604	FALSE	FALSE	nonessential	nonessential	[S] Uncharacterized protein conserved in bacteria	NA	NA	S
chromosome	LPCIIAFA_00827	NA	454	877670	878290	621	-	CDS	1	-0.084179	0.835893	FALSE	FALSE	nonessential	nonessential	[S] Uncharacterized protein conserved in bacteria	NA	NA	S
chromosome	LPCIIAFA_00828	NA	454	878356	880398	2043	-	CDS	1	-0.525214	0.0707208	FALSE	FALSE	nonessential	nonessential	[P] Outer membrane receptor proteins, mostly Fe	NA	NA	M
chromosome	LPCIIAFA_00829	CP_0258	455	880626	881537	912	-	CDS	1	0.120911	0.155555	FALSE	FALSE	nonessential	nonessential	[R] ABC-type uncharacterized transport system, periplasmic component	NA	NA	S
chromosome	LPCIIAFA_00830	NA	456	881655	882719	1065	-	CDS	1	0.294828	0.0358796	FALSE	FALSE	nonessential	nonessential	[M] Outer membrane protein (porin)	NA	NA	M
chromosome	LPCIIAFA_00831	glpX	457	882940	883950	1011	+	CDS	1	-2.71523	0.00589563	TRUE	TRUE	essential	essential	[G] Fructose-1,6-bisphosphatase/sedoheptulose 1,7-bisphosphatase and related proteins	GO:0003674,GO:0003824,GO:0005488,GO:0005575,GO:0005622,GO:0005623,GO:0005737,GO:0005829,GO:0005975,GO:0005996,GO:0006006,GO:0006066,GO:0006071,GO:0006094,GO:0006793,GO:0006796,GO:0008150,GO:0008152,GO:0009058,GO:0009987,GO:0016051,GO:0016311,GO:0016787,GO:0016788,GO:0016791,GO:0019203,GO:0019318,GO:0019319,GO:0019400,GO:0019637,GO:0019751,GO:0030145,GO:0030388,GO:0042132,GO:0042578,GO:0043167,GO:…	ko00010,ko00030,ko00051,ko00680,ko00710,ko01051,ko01100,ko01110,ko01120,ko01130,ko01200,ko01230,map00010,map00030,map00051,map00680,map00710,map01051,map01100,map01110,map01120,map01130,map01200,map01230	G
chromosome	LPCIIAFA_00832	yeiW	458	884106	884357	252	+	CDS	1	0.0874874	0.413327	FALSE	FALSE	nonessential	nonessential	[R] Predicted Fe-S-cluster oxidoreductase	NA	NA	S
chromosome	LPCIIAFA_00833	hemY	459	884533	885696	1164	-	CDS	1	-2.95224	1.2506e-11	TRUE	TRUE	uncertain	uncertain	[H] Uncharacterized enzyme of heme biosynthesis	GO:0005575,GO:0005623,GO:0005886,GO:0006725,GO:0006778,GO:0006779,GO:0006807,GO:0008150,GO:0008152,GO:0009058,GO:0009987,GO:0016020,GO:0016021,GO:0018130,GO:0019438,GO:0031224,GO:0033013,GO:0033014,GO:0034641,GO:0042168,GO:0042440,GO:0044237,GO:0044249,GO:0044271,GO:0044425,GO:0044464,GO:0046483,GO:0051186,GO:0051188,GO:0071704,GO:0071944,GO:1901360,GO:1901362,GO:1901564,GO:1901566,GO:1901576	NA	H
chromosome	LPCIIAFA_00834	hemX	459	885707	886783	1077	-	CDS	1	0.0397746	0.593451	FALSE	FALSE	uncertain	uncertain	[H] Uncharacterized enzyme of heme biosynthesis	GO:0005575,GO:0005623,GO:0005886,GO:0008150,GO:0009653,GO:0009847,GO:0009987,GO:0016020,GO:0016021,GO:0030154,GO:0030435,GO:0031224,GO:0032502,GO:0043934,GO:0044425,GO:0044464,GO:0048646,GO:0048856,GO:0048869,GO:0071944	ko00860,ko01100,ko01110,ko01120,map00860,map01100,map01110,map01120	H
chromosome	LPCIIAFA_00835	hemD	459	886780	887514	735	-	CDS	1	-1.8965	8.99827e-76	FALSE	FALSE	uncertain	uncertain	[H] Uroporphyrinogen-III synthase	GO:0003674,GO:0003824,GO:0004852,GO:0006725,GO:0006778,GO:0006779,GO:0006782,GO:0006783,GO:0006807,GO:0008150,GO:0008152,GO:0009058,GO:0009987,GO:0016829,GO:0016835,GO:0016836,GO:0018130,GO:0019438,GO:0033013,GO:0033014,GO:0034641,GO:0042168,GO:0042440,GO:0044237,GO:0044249,GO:0044271,GO:0046148,GO:0046483,GO:0046501,GO:0051186,GO:0051188,GO:0071704,GO:1901360,GO:1901362,GO:1901564,GO:1901566,GO:…	ko00860,ko01100,ko01110,ko01120,map00860,map01100,map01110,map01120	H
chromosome	LPCIIAFA_00836	hemC	459	887561	888490	930	-	CDS	NA	NA	NA	FALSE	NA	uncertain	uncertain	[H] Porphobilinogen deaminase	GO:0003674,GO:0003824,GO:0004418,GO:0005575,GO:0005622,GO:0005623,GO:0005737,GO:0005829,GO:0006464,GO:0006725,GO:0006778,GO:0006779,GO:0006782,GO:0006783,GO:0006807,GO:0008150,GO:0008152,GO:0009058,GO:0009987,GO:0015994,GO:0015995,GO:0016740,GO:0016765,GO:0018065,GO:0018130,GO:0018160,GO:0018193,GO:0018198,GO:0019438,GO:0019538,GO:0033013,GO:0033014,GO:0034641,GO:0036211,GO:0042168,GO:0042440,GO:…	ko00860,ko01100,ko01110,ko01120,map00860,map01100,map01110,map01120	H
chromosome	LPCIIAFA_00837	cyaA	460	888813	891347	2535	+	CDS	1	-0.135586	0.10725	FALSE	FALSE	nonessential	nonessential	[F] Adenylate cyclase	GO:0000166,GO:0003674,GO:0003824,GO:0004016,GO:0005488,GO:0005524,GO:0005575,GO:0005622,GO:0005623,GO:0005737,GO:0006139,GO:0006163,GO:0006164,GO:0006171,GO:0006725,GO:0006753,GO:0006793,GO:0006796,GO:0006807,GO:0007154,GO:0008144,GO:0008150,GO:0008152,GO:0009058,GO:0009117,GO:0009150,GO:0009152,GO:0009165,GO:0009187,GO:0009190,GO:0009259,GO:0009260,GO:0009292,GO:0009294,GO:0009605,GO:0009975,GO:…	ko00230,ko02026,ko05111,map00230,map02026,map05111	F
chromosome	LPCIIAFA_00838	estB	461	891472	892125	654	-	CDS	1	-1.58708	1.70852e-15	FALSE	FALSE	uncertain	uncertain	[R] Predicted esterase	GO:0003674,GO:0003824,GO:0016787,GO:0016788,GO:0052689	NA	S
chromosome	LPCIIAFA_00839	cyaY	461	892122	892436	315	-	CDS	0	NA	NA	FALSE	NA	uncertain	uncertain	[P] Protein implicated in iron transport, frataxin	GO:0003674,GO:0003824,GO:0004322,GO:0005488,GO:0005506,GO:0005575,GO:0005622,GO:0005623,GO:0005737,GO:0005829,GO:0006464,GO:0006790,GO:0006807,GO:0006873,GO:0006875,GO:0006879,GO:0006950,GO:0006979,GO:0008150,GO:0008152,GO:0008198,GO:0008199,GO:0009987,GO:0016043,GO:0016226,GO:0016491,GO:0016530,GO:0016722,GO:0016724,GO:0018282,GO:0018283,GO:0019538,GO:0019725,GO:0022607,GO:0030003,GO:0031163,GO:…	ko00860,map00860	P
chromosome	LPCIIAFA_00840	lysA	462	892707	893957	1251	+	CDS	1	0.0223749	0.899333	FALSE	FALSE	nonessential/internal promoter	nonessential/internal promoter	[E] Diaminopimelate decarboxylase	GO:0003674,GO:0003824,GO:0006082,GO:0006520,GO:0006553,GO:0006807,GO:0008150,GO:0008152,GO:0008652,GO:0008836,GO:0009058,GO:0009066,GO:0009067,GO:0009085,GO:0009089,GO:0009987,GO:0016053,GO:0016829,GO:0016830,GO:0016831,GO:0019752,GO:0043436,GO:0043648,GO:0044237,GO:0044238,GO:0044249,GO:0044281,GO:0044283,GO:0046394,GO:0046451,GO:0071704,GO:1901564,GO:1901566,GO:1901576,GO:1901605,GO:1901607	ko00300,ko00550,ko01100,ko01110,ko01120,ko01130,ko01230,ko01501,map00300,map00550,map01100,map01110,map01120,map01130,map01230,map01501	E
chromosome	LPCIIAFA_00841	dapF	462	894023	894853	831	+	CDS	1	-4.63523	1.1699e-177	TRUE	TRUE	essential	essential	[E] Diaminopimelate epimerase	GO:0003674,GO:0003824,GO:0005575,GO:0005622,GO:0005623,GO:0005737,GO:0005829,GO:0006082,GO:0006520,GO:0006553,GO:0006807,GO:0008150,GO:0008152,GO:0008652,GO:0008837,GO:0009058,GO:0009066,GO:0009067,GO:0009085,GO:0009089,GO:0009987,GO:0016053,GO:0016853,GO:0016854,GO:0016855,GO:0019752,GO:0036361,GO:0043436,GO:0043648,GO:0044237,GO:0044238,GO:0044249,GO:0044281,GO:0044283,GO:0044424,GO:0044444,GO:…	ko00300,ko01100,ko01110,ko01120,ko01130,ko01230,map00300,map01100,map01110,map01120,map01130,map01230	E
chromosome	LPCIIAFA_00842	yigA	462	894933	895613	681	+	CDS	1	-0.662775	5.22778e-08	FALSE	FALSE	nonessential	nonessential	[S] Uncharacterized protein conserved in bacteria	NA	NA	S
chromosome	LPCIIAFA_00843	xerC	462	895606	896583	978	+	CDS	1	0.0972316	0.263333	FALSE	FALSE	nonessential	nonessential	[L] Site-specific recombinase XerC	GO:0000150,GO:0003674,GO:0003676,GO:0003677,GO:0003824,GO:0005488,GO:0005575,GO:0005622,GO:0005623,GO:0005737,GO:0006139,GO:0006259,GO:0006276,GO:0006310,GO:0006725,GO:0006807,GO:0007049,GO:0007059,GO:0008150,GO:0008152,GO:0008907,GO:0009009,GO:0009037,GO:0009987,GO:0015074,GO:0032991,GO:0034641,GO:0042150,GO:0043170,GO:0044237,GO:0044238,GO:0044260,GO:0044424,GO:0044464,GO:0046483,GO:0048476,GO:…	NA	L
chromosome	LPCIIAFA_00844	yigB	462	896622	897332	711	+	CDS	1	0.151834	0.372893	FALSE	FALSE	nonessential	nonessential	[R] Predicted hydrolase (HAD superfamily)	GO:0000287,GO:0003674,GO:0003824,GO:0005488,GO:0006766,GO:0006767,GO:0006771,GO:0006793,GO:0006796,GO:0006807,GO:0008150,GO:0008152,GO:0009058,GO:0009110,GO:0009231,GO:0009987,GO:0016311,GO:0016787,GO:0016788,GO:0016791,GO:0017144,GO:0018130,GO:0022611,GO:0032502,GO:0034641,GO:0042364,GO:0042578,GO:0042726,GO:0042727,GO:0043167,GO:0043169,GO:0043726,GO:0044237,GO:0044249,GO:0044271,GO:0044281,GO:…	ko00010,ko00740,ko01100,ko01110,ko01120,map00010,map00740,map01100,map01110,map01120	S
chromosome	LPCIIAFA_00845	NA	463	897431	897832	402	-	CDS	1	-0.0689172	0.881383	FALSE	FALSE	nonessential	nonessential	NA	NA	NA	NA
chromosome	LPCIIAFA_00846	NA	463	897874	899400	1527	-	CDS	1	0.0359224	0.805218	FALSE	FALSE	nonessential	nonessential	[T] cAMP-binding proteins - catabolite gene activator	NA	NA	MT
chromosome	LPCIIAFA_00847	NA	464	899516	899929	414	+	CDS	1	0.136988	0.0318811	FALSE	FALSE	nonessential	nonessential	NA	NA	NA	NA
chromosome	LPCIIAFA_00848	puuD	465	899939	900709	771	-	CDS	1	-1.49304	6.5164e-67	FALSE	FALSE	nonessential	nonessential	[R] Predicted glutamine amidotransferases	GO:0003674,GO:0003824,GO:0006082,GO:0006520,GO:0006541,GO:0006576,GO:0006595,GO:0006598,GO:0006807,GO:0008150,GO:0008152,GO:0009056,GO:0009064,GO:0009308,GO:0009310,GO:0009445,GO:0009447,GO:0009987,GO:0016787,GO:0016810,GO:0016811,GO:0019752,GO:0033969,GO:0034641,GO:0042402,GO:0043436,GO:0044106,GO:0044237,GO:0044238,GO:0044281,GO:0071704,GO:0097164,GO:1901564,GO:1901565,GO:1901575,GO:1901605	ko00330,ko01100,map00330,map01100	S
chromosome	LPCIIAFA_00849	yidA	466	901071	901880	810	-	CDS	1	-0.157494	0.0951383	FALSE	FALSE	nonessential	nonessential	[R] Predicted hydrolases of the HAD superfamily	GO:0000287,GO:0003674,GO:0003824,GO:0005488,GO:0005575,GO:0005622,GO:0005623,GO:0005737,GO:0005829,GO:0006793,GO:0006796,GO:0008150,GO:0008152,GO:0009987,GO:0016311,GO:0016787,GO:0016788,GO:0016791,GO:0019203,GO:0042578,GO:0043167,GO:0043169,GO:0044237,GO:0044424,GO:0044444,GO:0044464,GO:0046872,GO:0050308	NA	S
chromosome	LPCIIAFA_00850	NA	467	901995	903629	1635	-	CDS	1	0.577329	1.66529e-16	FALSE	FALSE	nonessential	nonessential	[L] Predicted polymerase, most proteins contain PALM	NA	NA	L
chromosome	LPCIIAFA_00851	MA20_09450	468	903834	904889	1056	+	CDS	1	0.211368	0.0403044	FALSE	FALSE	nonessential	nonessential	[V] Multidrug resistance efflux pump	NA	NA	M
chromosome	LPCIIAFA_00852	ybhF	468	904882	905811	930	+	CDS	1	-0.255998	0.000522527	FALSE	FALSE	nonessential	nonessential	[V] ABC-type multidrug transport system, ATPase component	NA	NA	V
chromosome	LPCIIAFA_00853	NA	468	905808	905924	117	+	CDS	1	0.0735649	0.314243	FALSE	FALSE	nonessential	nonessential	[V] ABC-type multidrug transport system, permease component	NA	NA	NA
chromosome	LPCIIAFA_00854	ybhS	468	905921	907015	1095	+	CDS	2	0.0741908	0.406741	FALSE	FALSE	nonessential	nonessential	[V] ABC-type multidrug transport system, permease component	NA	NA	V
chromosome	LPCIIAFA_00855	cinA	469	907051	908196	1146	-	CDS	1	0.109732	0.0949698	FALSE	FALSE	nonessential	nonessential	[R] Predicted nucleotide-utilizing enzyme related to molybdopterin-biosynthesis	GO:0003674,GO:0003676,GO:0003677,GO:0003824,GO:0005488,GO:0006139,GO:0006259,GO:0006725,GO:0006732,GO:0006733,GO:0006753,GO:0006793,GO:0006796,GO:0006807,GO:0008150,GO:0008152,GO:0009058,GO:0009108,GO:0009117,GO:0009165,GO:0009987,GO:0016787,GO:0016810,GO:0016811,GO:0018130,GO:0019159,GO:0019362,GO:0019363,GO:0019438,GO:0019637,GO:0034641,GO:0034654,GO:0043170,GO:0044237,GO:0044238,GO:0044249,GO:…	ko00760,map00760	S
chromosome	LPCIIAFA_00856	NA	469	908255	909493	1239	-	CDS	1	0.184379	0.668567	FALSE	FALSE	nonessential	nonessential	[T] HD-GYP domain	NA	NA	T
chromosome	LPCIIAFA_00857	metAS	470	909638	910585	948	+	CDS	1	0.155452	0.145775	FALSE	FALSE	nonessential	nonessential	[E] Homoserine trans-succinylase	GO:0000096,GO:0000097,GO:0003674,GO:0003824,GO:0004414,GO:0005575,GO:0005622,GO:0005623,GO:0005737,GO:0006082,GO:0006520,GO:0006555,GO:0006790,GO:0006807,GO:0008150,GO:0008152,GO:0008374,GO:0008652,GO:0008899,GO:0009058,GO:0009066,GO:0009067,GO:0009069,GO:0009086,GO:0009092,GO:0009987,GO:0016053,GO:0016407,GO:0016413,GO:0016740,GO:0016746,GO:0016747,GO:0016748,GO:0016750,GO:0017144,GO:0019279,GO:…	ko00270,ko00920,ko01100,ko01110,ko01230,map00270,map00920,map01100,map01110,map01230	E
chromosome	LPCIIAFA_00858	NA	471	910586	911104	519	-	CDS	1	0.0775873	0.345631	FALSE	FALSE	nonessential	nonessential	[T] Predicted protein-tyrosine phosphatase	NA	NA	T
chromosome	LPCIIAFA_00859	NA	472	911254	911724	471	+	CDS	1	0.163787	0.0179527	FALSE	FALSE	nonessential	nonessential	[K] Transcriptional regulators	NA	NA	K
chromosome	LPCIIAFA_00860	mdoB	473	911780	913744	1965	-	CDS	1	0.101779	0.0819122	FALSE	FALSE	nonessential	nonessential	[M] Phosphoglycerol transferase and related proteins, alkaline	GO:0003674,GO:0003824,GO:0005575,GO:0005623,GO:0005886,GO:0008150,GO:0008152,GO:0008484,GO:0016020,GO:0016021,GO:0016787,GO:0016788,GO:0031224,GO:0044425,GO:0044464,GO:0071944	ko01100,map01100	M
chromosome	LPCIIAFA_00861	NA	474	914004	914261	258	+	CDS	1	-0.0384494	0.84328	FALSE	FALSE	nonessential	nonessential	NA	NA	NA	NA
chromosome	LPCIIAFA_00862	oprC	475	914507	916474	1968	+	CDS	1	-0.0618997	0.492628	FALSE	FALSE	nonessential	nonessential	[P] Outer membrane receptor for ferrienterochelin and	NA	NA	H
chromosome	LPCIIAFA_00863	NA	476	916600	918216	1617	+	CDS	1	0.13622	0.353516	FALSE	FALSE	nonessential	nonessential	[G] Glycosidases	NA	ko00500,ko01100,ko04973,map00500,map01100,map04973	G
chromosome	LPCIIAFA_00864	NA	477	918272	918805	534	-	CDS	0	NA	NA	FALSE	NA	uncertain	uncertain	[S] Uncharacterized membrane protein	NA	NA	S
chromosome	LPCIIAFA_00865	rimK	477	918830	920272	1443	-	CDS	1	-0.0458274	0.738923	FALSE	FALSE	nonessential	nonessential	[HJ] Glutathione synthase/Ribosomal protein S6 modification enzyme	NA	ko00270,ko00480,ko01100,map00270,map00480,map01100	HJ
chromosome	LPCIIAFA_00866	rimI	478	920459	920917	459	+	CDS	1	0.035357	0.758973	FALSE	FALSE	nonessential	nonessential	[R] Acetyltransferases	NA	NA	K
chromosome	LPCIIAFA_00867	NA	478	920935	921180	246	+	CDS	1	0.100136	0.124299	FALSE	FALSE	nonessential	nonessential	NA	NA	NA	S
chromosome	LPCIIAFA_00868	ydfG	478	921237	921983	747	+	CDS	1	0.0583118	0.63283	FALSE	FALSE	nonessential	nonessential	[R] Short-chain alcohol dehydrogenase of unknown specificity	GO:0003674,GO:0003824,GO:0008150,GO:0008152,GO:0016491,GO:0055114	ko00240,ko00260,ko01100,map00240,map00260,map01100	S
chromosome	LPCIIAFA_00869	NA	479	922044	923618	1575	-	CDS	1	0.0312011	0.94234	FALSE	FALSE	nonessential	nonessential	[E] Dipeptidase	NA	NA	M
chromosome	LPCIIAFA_00870	NA	480	923982	924434	453	+	CDS	1	0.125064	0.344356	FALSE	FALSE	nonessential	nonessential	NA	NA	NA	NA
chromosome	LPCIIAFA_00871	yqhD	481	924626	925777	1152	+	CDS	1	0.426389	0.398676	FALSE	FALSE	nonessential	nonessential	[C] Uncharacterized oxidoreductases, Fe-dependent alcohol dehydrogenase family	NA	ko00640,ko00650,ko01120,map00640,map00650,map01120	C
chromosome	LPCIIAFA_00872	gstA	482	925903	926532	630	-	CDS	1	0.439599	0.398458	FALSE	FALSE	nonessential	nonessential	[O] Glutathione S-transferase	NA	ko00480,ko00980,ko00982,ko00983,ko01524,ko05200,ko05204,ko05225,ko05418,map00480,map00980,map00982,map00983,map01524,map05200,map05204,map05225,map05418	O
chromosome	LPCIIAFA_00873	metY	483	926642	927910	1269	-	CDS	1	-0.652888	4.73302e-10	FALSE	FALSE	nonessential	nonessential	[E] O-acetylhomoserine sulfhydrylase	NA	ko00270,ko01100,map00270,map01100	E
chromosome	LPCIIAFA_00874	NA	484	928040	928216	177	-	CDS	1	-0.393526	0.000273	FALSE	FALSE	nonessential	nonessential	NA	NA	NA	NA
chromosome	LPCIIAFA_00875	sgrR	485	928317	930050	1734	+	CDS	1	0.272535	0.0225161	FALSE	FALSE	nonessential	nonessential	[R] ABC-type uncharacterized transport system, periplasmic component	GO:0000976,GO:0000984,GO:0001017,GO:0001067,GO:0003674,GO:0003676,GO:0003677,GO:0003690,GO:0005488,GO:0005575,GO:0005623,GO:0006139,GO:0006351,GO:0006355,GO:0006725,GO:0006807,GO:0008150,GO:0008152,GO:0009058,GO:0009059,GO:0009889,GO:0009890,GO:0009891,GO:0009892,GO:0009893,GO:0009987,GO:0010467,GO:0010468,GO:0010556,GO:0010557,GO:0010558,GO:0010604,GO:0010605,GO:0010628,GO:0010629,GO:0016070,GO:…	NA	K
chromosome	LPCIIAFA_00876	MA20_08165	485	930086	930481	396	+	CDS	1	-0.085171	0.749173	FALSE	FALSE	nonessential	nonessential	[R] Predicted thioesterase	NA	NA	S
chromosome	LPCIIAFA_00877	NA	485	930513	931226	714	+	CDS	1	-1.97331	3.56354e-32	FALSE	FALSE	nonessential	nonessential	NA	NA	NA	NA
chromosome	LPCIIAFA_00878	lifO	486	931292	932035	744	-	CDS	1	0.179488	0.027379	FALSE	FALSE	nonessential	nonessential	NA	GO:0003674,GO:0005488,GO:0005515,GO:0005575,GO:0005623,GO:0005886,GO:0006457,GO:0006629,GO:0008150,GO:0008152,GO:0009056,GO:0009987,GO:0016020,GO:0016021,GO:0016042,GO:0031224,GO:0044238,GO:0044425,GO:0044464,GO:0051082,GO:0071704,GO:0071944,GO:1901575	NA	O
chromosome	LPCIIAFA_00879	lip	486	932032	932943	912	-	CDS	1	0.177444	0.0342385	FALSE	FALSE	nonessential	nonessential	[R] Predicted acetyltransferases and hydrolases with the	GO:0003674,GO:0003824,GO:0004806,GO:0005488,GO:0005575,GO:0005576,GO:0006629,GO:0008150,GO:0008152,GO:0009056,GO:0016042,GO:0016298,GO:0016787,GO:0016788,GO:0043167,GO:0043169,GO:0044238,GO:0046872,GO:0052689,GO:0071704,GO:1901575	ko00561,ko01100,map00561,map01100	S
chromosome	LPCIIAFA_00880	NA	487	933181	933660	480	+	CDS	1	-0.345941	0.0156657	FALSE	FALSE	nonessential	nonessential	NA	NA	NA	NA
chromosome	LPCIIAFA_00881	sodA	487	933682	934296	615	+	CDS	1	-0.16599	0.818788	FALSE	FALSE	nonessential	nonessential	[P] Superoxide dismutase	GO:0000302,GO:0000303,GO:0000305,GO:0003674,GO:0003824,GO:0004784,GO:0005488,GO:0006801,GO:0006950,GO:0006979,GO:0008150,GO:0008152,GO:0009636,GO:0009987,GO:0010035,GO:0016209,GO:0016491,GO:0016721,GO:0019430,GO:0033554,GO:0034599,GO:0034614,GO:0042221,GO:0043167,GO:0043169,GO:0044237,GO:0046872,GO:0050896,GO:0051716,GO:0055114,GO:0070887,GO:0071450,GO:0071451,GO:0072593,GO:0097237,GO:0098754,GO:…	ko04013,ko04068,ko04146,ko04211,ko04212,ko04213,ko05016,map04013,map04068,map04146,map04211,map04212,map04213,map05016	C
chromosome	LPCIIAFA_00882	sanA	488	934350	935327	978	-	CDS	1	-2.6164	2.4944e-57	TRUE	TRUE	essential	essential	[S] Uncharacterized membrane protein	GO:0005575,GO:0005623,GO:0005886,GO:0008150,GO:0016020,GO:0016021,GO:0031224,GO:0042221,GO:0042493,GO:0044425,GO:0044464,GO:0050896,GO:0071944	NA	S
chromosome	LPCIIAFA_00883	NA	489	935539	938286	2748	-	CDS	1	0.0323051	0.75698	FALSE	FALSE	nonessential	nonessential	NA	NA	NA	E
chromosome	LPCIIAFA_00884	NA	490	938780	939103	324	-	CDS	1	-0.474127	0.34449	FALSE	FALSE	nonessential	nonessential	[NU] P pilus assembly protein, pilin FimA	NA	NA	NA
chromosome	LPCIIAFA_00885	fimA	491	940426	940968	543	+	CDS	1	0.969088	6.16244e-27	FALSE	FALSE	nonessential	nonessential	[NU] P pilus assembly protein, pilin FimA	GO:0005575,GO:0005623,GO:0007155,GO:0008150,GO:0009289,GO:0022610,GO:0042995,GO:0044464	ko05133,map05133	NU
chromosome	LPCIIAFA_00886	NA	492	941056	941457	402	+	CDS	1	-0.360573	0.11371	FALSE	FALSE	nonessential	nonessential	NA	NA	NA	NA
chromosome	LPCIIAFA_00887	fimD	493	941525	944059	2535	+	CDS	1	-0.111382	0.235658	FALSE	FALSE	uncertain/others	uncertain	[NU] P pilus assembly protein, porin PapC	GO:0003674,GO:0005215,GO:0005575,GO:0005623,GO:0006810,GO:0008150,GO:0009279,GO:0009297,GO:0009987,GO:0015267,GO:0015288,GO:0015473,GO:0016020,GO:0016021,GO:0016043,GO:0019867,GO:0022607,GO:0022803,GO:0022829,GO:0022857,GO:0030030,GO:0030031,GO:0030312,GO:0030313,GO:0031224,GO:0031975,GO:0043711,GO:0044085,GO:0044425,GO:0044462,GO:0044464,GO:0051179,GO:0051234,GO:0055085,GO:0071840,GO:0071944	ko05133,map05133	NU
chromosome	LPCIIAFA_00888	pmfD	493	944070	944801	732	+	CDS	1	-1.84653	1.36449e-59	FALSE	FALSE	uncertain/others	uncertain	[NU] P pilus assembly protein, chaperone PapD	GO:0005575,GO:0005623,GO:0006457,GO:0008150,GO:0009987,GO:0016043,GO:0030030,GO:0030288,GO:0030313,GO:0031975,GO:0042597,GO:0043711,GO:0044464,GO:0045229,GO:0061077,GO:0071554,GO:0071555,GO:0071840	NA	M
chromosome	LPCIIAFA_00889	pmfE	493	944807	945835	1029	+	CDS	1	-3.59195	0.30507	TRUE	FALSE	nonessential/internal promoter	nonessential/internal promoter	[NU] P pilus assembly protein, pilin FimA	GO:0005575,GO:0005623,GO:0007155,GO:0008150,GO:0009289,GO:0022610,GO:0042995,GO:0044464	NA	NU
chromosome	LPCIIAFA_00890	pmfF	493	945847	946398	552	+	CDS	1	-2.84296	3.03564e-43	TRUE	TRUE	essential	essential	[NU] P pilus assembly protein, pilin FimA	GO:0005575,GO:0005623,GO:0007155,GO:0008150,GO:0009289,GO:0022610,GO:0042995,GO:0044464	ko05133,map05133	NU
chromosome	LPCIIAFA_00891	ygeH	494	946401	947636	1236	-	CDS	1	0.835763	2.16994e-23	FALSE	FALSE	nonessential	nonessential	[K] DNA-binding winged-HTH domains	GO:0000160,GO:0003674,GO:0003676,GO:0003677,GO:0005488,GO:0005575,GO:0005622,GO:0005623,GO:0005737,GO:0005829,GO:0006139,GO:0006351,GO:0006355,GO:0006725,GO:0006807,GO:0007154,GO:0007165,GO:0008150,GO:0008152,GO:0009058,GO:0009059,GO:0009889,GO:0009987,GO:0010467,GO:0010468,GO:0010556,GO:0016070,GO:0018130,GO:0019219,GO:0019222,GO:0019438,GO:0023052,GO:0031323,GO:0031326,GO:0032774,GO:0034641,GO:…	ko05111,map05111	K
chromosome	LPCIIAFA_00892	menE	495	947938	949344	1407	-	CDS	1	0.180201	0.196289	FALSE	FALSE	nonessential	nonessential	[IQ] Acyl-CoA synthetases (AMP-forming)/AMP-acid ligases II	GO:0000166,GO:0003674,GO:0003824,GO:0005488,GO:0005515,GO:0005524,GO:0006732,GO:0008144,GO:0008150,GO:0008152,GO:0008756,GO:0009058,GO:0009108,GO:0009233,GO:0009234,GO:0009987,GO:0016043,GO:0016405,GO:0016874,GO:0016877,GO:0016878,GO:0017076,GO:0022607,GO:0030554,GO:0032553,GO:0032555,GO:0032559,GO:0035639,GO:0036094,GO:0042180,GO:0042181,GO:0042802,GO:0043167,GO:0043168,GO:0043933,GO:0044085,GO:…	ko00130,ko01100,ko01110,map00130,map01100,map01110	IQ
chromosome	LPCIIAFA_00893	menC	495	949355	950284	930	-	CDS	1	0.122484	0.309149	FALSE	FALSE	nonessential	nonessential	[H] O-succinylbenzoate synthase	GO:0000287,GO:0003674,GO:0003824,GO:0005488,GO:0006732,GO:0008150,GO:0008152,GO:0009058,GO:0009108,GO:0009233,GO:0009234,GO:0009987,GO:0016829,GO:0016835,GO:0016836,GO:0042180,GO:0042181,GO:0043167,GO:0043169,GO:0044237,GO:0044249,GO:0044281,GO:0044283,GO:0046872,GO:0051186,GO:0051188,GO:0071704,GO:1901576,GO:1901661,GO:1901663	ko00130,ko01100,ko01110,map00130,map01100,map01110	H
chromosome	LPCIIAFA_00894	menB	495	950284	951144	861	-	CDS	1	0.166883	0.164534	FALSE	FALSE	nonessential	nonessential	[H] Dihydroxynaphthoic acid synthase	GO:0003674,GO:0003824,GO:0005488,GO:0005575,GO:0005622,GO:0005623,GO:0005737,GO:0005829,GO:0006732,GO:0008150,GO:0008152,GO:0008935,GO:0009058,GO:0009108,GO:0009233,GO:0009234,GO:0009987,GO:0016829,GO:0016830,GO:0016833,GO:0042180,GO:0042181,GO:0043167,GO:0043168,GO:0044237,GO:0044249,GO:0044281,GO:0044283,GO:0044424,GO:0044444,GO:0044464,GO:0051186,GO:0051188,GO:0071704,GO:0071890,GO:1901576,GO:…	ko00130,ko01100,ko01110,map00130,map01100,map01110	H
chromosome	LPCIIAFA_00895	menH	495	951137	951907	771	-	CDS	1	0.0386162	0.720465	FALSE	FALSE	nonessential	nonessential	[R] Predicted hydrolases or acyltransferases (alpha/beta hydrolase	GO:0003674,GO:0003824,GO:0006732,GO:0008150,GO:0008152,GO:0009058,GO:0009108,GO:0009233,GO:0009234,GO:0009987,GO:0016829,GO:0016835,GO:0042180,GO:0042181,GO:0044237,GO:0044249,GO:0044281,GO:0044283,GO:0051186,GO:0051188,GO:0070205,GO:0071704,GO:1901576,GO:1901661,GO:1901663	ko00130,ko01100,ko01110,map00130,map01100,map01110	I
chromosome	LPCIIAFA_00896	menD	495	951897	953627	1731	-	CDS	1	0.100677	0.459204	FALSE	FALSE	nonessential	nonessential	[H] 2-succinyl-6-hydroxy-2,4-cyclohexadiene-1-carboxylate synthase	GO:0003674,GO:0003824,GO:0005488,GO:0006732,GO:0006766,GO:0008150,GO:0008152,GO:0008683,GO:0009058,GO:0009108,GO:0009110,GO:0009233,GO:0009234,GO:0009987,GO:0016740,GO:0016744,GO:0016829,GO:0016830,GO:0016831,GO:0016833,GO:0019842,GO:0030976,GO:0036094,GO:0042180,GO:0042181,GO:0042372,GO:0042374,GO:0043167,GO:0043168,GO:0043169,GO:0044237,GO:0044249,GO:0044281,GO:0044283,GO:0046872,GO:0048037,GO:…	ko00130,ko01100,ko01110,map00130,map01100,map01110	H
chromosome	LPCIIAFA_00897	menF	495	953662	955008	1347	-	CDS	1	-0.0183597	0.941534	FALSE	FALSE	nonessential	nonessential	[HQ] Isochorismate synthase	GO:0000162,GO:0000287,GO:0003674,GO:0003824,GO:0004049,GO:0005488,GO:0005575,GO:0005622,GO:0005623,GO:0005737,GO:0005950,GO:0006082,GO:0006520,GO:0006568,GO:0006576,GO:0006586,GO:0006725,GO:0006732,GO:0006807,GO:0008150,GO:0008152,GO:0008652,GO:0008909,GO:0009058,GO:0009072,GO:0009073,GO:0009108,GO:0009233,GO:0009234,GO:0009308,GO:0009309,GO:0009987,GO:0016053,GO:0016829,GO:0016830,GO:0016833,GO:…	ko00130,ko01053,ko01100,ko01110,ko01130,map00130,map01053,map01100,map01110,map01130	HQ
chromosome	LPCIIAFA_00898	menA	496	955216	956121	906	+	CDS	1	0.286031	0.771082	FALSE	FALSE	nonessential	nonessential	[H] 1,4-dihydroxy-2-naphthoate octaprenyltransferase	GO:0000287,GO:0002094,GO:0003674,GO:0003824,GO:0004659,GO:0005488,GO:0005575,GO:0005623,GO:0005886,GO:0006732,GO:0006733,GO:0006743,GO:0006744,GO:0006766,GO:0006775,GO:0008150,GO:0008152,GO:0009058,GO:0009108,GO:0009110,GO:0009233,GO:0009234,GO:0009987,GO:0016020,GO:0016021,GO:0016740,GO:0016765,GO:0031224,GO:0032194,GO:0042180,GO:0042181,GO:0042362,GO:0042371,GO:0042373,GO:0043167,GO:0043169,GO:…	ko00130,ko01100,ko01110,map00130,map01100,map01110	H
chromosome	LPCIIAFA_00899	NA	497	956225	956440	216	+	CDS	1	0.135422	0.016971	FALSE	FALSE	nonessential	nonessential	NA	NA	NA	NA
chromosome	LPCIIAFA_00900	piuB	498	956509	957906	1398	-	CDS	0	NA	NA	FALSE	NA	uncertain	uncertain	[S] Uncharacterized iron-regulated membrane protein	NA	ko00920,ko01100,ko01120,map00920,map01100,map01120	S
chromosome	LPCIIAFA_00901	NA	499	958181	958576	396	+	CDS	1	0.107882	0.169172	FALSE	FALSE	nonessential	nonessential	NA	NA	NA	NA
chromosome	LPCIIAFA_00902	MM2374	500	958746	959027	282	-	CDS	1	0.161991	0.124862	FALSE	FALSE	nonessential	nonessential	NA	NA	NA	S
chromosome	LPCIIAFA_00903	dbpA	501	959100	960476	1377	-	CDS	1	-0.241811	0.00228264	FALSE	FALSE	nonessential	nonessential	[LKJ] Superfamily II DNA and RNA helicases	GO:0000027,GO:0000166,GO:0000339,GO:0003674,GO:0003676,GO:0003723,GO:0003724,GO:0003725,GO:0003729,GO:0003743,GO:0003824,GO:0004004,GO:0004386,GO:0005488,GO:0005524,GO:0005575,GO:0005622,GO:0005623,GO:0005737,GO:0005829,GO:0006139,GO:0006412,GO:0006413,GO:0006518,GO:0006725,GO:0006807,GO:0006996,GO:0008026,GO:0008135,GO:0008144,GO:0008150,GO:0008152,GO:0008186,GO:0009058,GO:0009059,GO:0009987,GO:…	ko03018,map03018	L
chromosome	LPCIIAFA_00904	nupC	502	961041	962246	1206	+	CDS	1	0.385805	0.106555	FALSE	FALSE	nonessential	nonessential	[F] Nucleoside permease	GO:0003674,GO:0005215,GO:0005337,GO:0005575,GO:0005623,GO:0005886,GO:0005887,GO:0006810,GO:0006811,GO:0006812,GO:0008150,GO:0008324,GO:0015075,GO:0015077,GO:0015078,GO:0015212,GO:0015213,GO:0015214,GO:0015291,GO:0015293,GO:0015294,GO:0015295,GO:0015318,GO:0015506,GO:0015672,GO:0015858,GO:0015861,GO:0015862,GO:0015864,GO:0015931,GO:0015932,GO:0016020,GO:0016021,GO:0022804,GO:0022857,GO:0022890,GO:…	NA	F
chromosome	LPCIIAFA_00905	ydjM	503	962317	962817	501	-	CDS	1	0.0922704	0.600687	FALSE	FALSE	nonessential	nonessential	[R] Predicted membrane-bound metal-dependent hydrolases	GO:0005575,GO:0005623,GO:0005886,GO:0006950,GO:0006974,GO:0007154,GO:0008150,GO:0009432,GO:0009605,GO:0009987,GO:0009991,GO:0016020,GO:0016021,GO:0031224,GO:0031668,GO:0033554,GO:0044425,GO:0044464,GO:0050896,GO:0051716,GO:0071496,GO:0071944	NA	S
chromosome	LPCIIAFA_00906	NA	504	962909	963466	558	-	CDS	1	0.0547313	0.901245	FALSE	FALSE	nonessential	nonessential	[C] Cytochrome b	NA	NA	C
chromosome	LPCIIAFA_00907	NA	504	963515	963784	270	-	CDS	1	0.0625671	0.727033	FALSE	FALSE	nonessential	nonessential	[S] Uncharacterized conserved protein	NA	NA	S
chromosome	LPCIIAFA_00908	yaiI	505	963904	964356	453	-	CDS	1	-0.010934	0.965141	FALSE	FALSE	nonessential	nonessential	[S] Uncharacterized protein conserved in bacteria	NA	NA	S
chromosome	LPCIIAFA_00909	zntB	506	964489	965454	966	+	CDS	1	0.51748	0.0757181	FALSE	FALSE	nonessential	nonessential	[P] Mg2+ and Co2+ transporters	GO:0000041,GO:0003674,GO:0005215,GO:0005385,GO:0005575,GO:0005623,GO:0005886,GO:0005887,GO:0006810,GO:0006811,GO:0006812,GO:0006829,GO:0008150,GO:0008324,GO:0015075,GO:0015318,GO:0015562,GO:0016020,GO:0016021,GO:0022857,GO:0022883,GO:0022890,GO:0030001,GO:0031224,GO:0031226,GO:0034220,GO:0044425,GO:0044459,GO:0044464,GO:0046583,GO:0046873,GO:0046915,GO:0051179,GO:0051234,GO:0055085,GO:0070838,GO:…	NA	P
chromosome	LPCIIAFA_00910	NA	506	965464	965982	519	+	CDS	1	0.0830883	0.690741	FALSE	FALSE	nonessential	nonessential	[M] Small-conductance mechanosensitive channel	NA	NA	M
chromosome	LPCIIAFA_00911	NA	507	966025	966273	249	-	CDS	1	0.0583688	0.734151	FALSE	FALSE	nonessential	nonessential	NA	NA	NA	NA
chromosome	LPCIIAFA_00912	NA	508	966337	966918	582	-	CDS	1	-1.96968	9.36092e-35	FALSE	FALSE	nonessential	nonessential	[O] DnaJ-class molecular chaperone	NA	NA	O
chromosome	LPCIIAFA_00913	nhaP	508	966915	968702	1788	-	CDS	1	-0.0300137	0.901245	FALSE	FALSE	nonessential	nonessential	[O] Xanthine and CO dehydrogenases maturation factor,	NA	NA	P
chromosome	LPCIIAFA_00914	mtlR	509	968871	969392	522	-	CDS	1	0.262749	0.000337747	FALSE	FALSE	nonessential	nonessential	[K] Transcriptional regulator	GO:0003674,GO:0003676,GO:0003677,GO:0005488,GO:0006139,GO:0006351,GO:0006355,GO:0006725,GO:0006807,GO:0008150,GO:0008152,GO:0009058,GO:0009059,GO:0009889,GO:0009890,GO:0009892,GO:0009987,GO:0010467,GO:0010468,GO:0010556,GO:0010558,GO:0010605,GO:0010629,GO:0016070,GO:0018130,GO:0019219,GO:0019222,GO:0019438,GO:0031323,GO:0031324,GO:0031326,GO:0031327,GO:0032774,GO:0034641,GO:0034645,GO:0034654,GO:…	NA	K
chromosome	LPCIIAFA_00915	mtlD	509	969505	970650	1146	-	CDS	1	0.179288	0.132669	FALSE	FALSE	nonessential	nonessential	[G] Mannitol-1-phosphate/altronate dehydrogenases	GO:0003674,GO:0003824,GO:0005488,GO:0005575,GO:0005622,GO:0005623,GO:0005737,GO:0005829,GO:0005975,GO:0006059,GO:0006066,GO:0008150,GO:0008152,GO:0008926,GO:0009056,GO:0009987,GO:0016052,GO:0016491,GO:0016614,GO:0016616,GO:0019400,GO:0019405,GO:0019407,GO:0019592,GO:0019594,GO:0019751,GO:0044237,GO:0044238,GO:0044248,GO:0044262,GO:0044275,GO:0044281,GO:0044282,GO:0044424,GO:0044444,GO:0044464,GO:…	ko00051,map00051	C
chromosome	LPCIIAFA_00916	mtlA	509	970688	972610	1923	-	CDS	1	0.0685419	0.519485	FALSE	FALSE	nonessential	nonessential	[G] Phosphotransferase system, mannitol-specific IIBC component	GO:0003674,GO:0003824,GO:0005215,GO:0005575,GO:0005623,GO:0005886,GO:0005887,GO:0006793,GO:0006796,GO:0006810,GO:0008150,GO:0008152,GO:0008643,GO:0008982,GO:0009401,GO:0009987,GO:0015144,GO:0015166,GO:0015318,GO:0015575,GO:0015791,GO:0015797,GO:0015850,GO:0016020,GO:0016021,GO:0016301,GO:0016310,GO:0016740,GO:0016772,GO:0016773,GO:0022804,GO:0022857,GO:0022872,GO:0031224,GO:0031226,GO:0034219,GO:…	ko00051,ko01100,ko01120,ko02060,map00051,map01100,map01120,map02060	G
chromosome	LPCIIAFA_00917	NA	510	973065	974111	1047	-	CDS	1	0.162121	0.34449	FALSE	FALSE	nonessential	nonessential	NA	NA	NA	S
chromosome	LPCIIAFA_00918	NA	510	974133	974726	594	-	CDS	1	0.0419529	0.690192	FALSE	FALSE	nonessential	nonessential	[K] Transcriptional regulator	NA	NA	K
chromosome	LPCIIAFA_00919	rnb	511	974914	976935	2022	-	CDS	1	-0.0791535	0.447058	FALSE	FALSE	nonessential	nonessential	[K] Exoribonuclease II	GO:0003674,GO:0003676,GO:0003723,GO:0003824,GO:0004518,GO:0004527,GO:0004532,GO:0004540,GO:0005488,GO:0005575,GO:0005622,GO:0005623,GO:0005737,GO:0005829,GO:0006139,GO:0006401,GO:0006725,GO:0006807,GO:0008150,GO:0008152,GO:0008408,GO:0008859,GO:0009056,GO:0009057,GO:0009987,GO:0016070,GO:0016787,GO:0016788,GO:0016796,GO:0016896,GO:0019439,GO:0034641,GO:0034655,GO:0043170,GO:0044237,GO:0044238,GO:…	NA	K
chromosome	LPCIIAFA_00920	argP	512	977022	977921	900	-	CDS	1	0.0949041	0.886046	FALSE	FALSE	nonessential	nonessential	[K] Transcriptional regulator	GO:0003674,GO:0003676,GO:0003677,GO:0003681,GO:0003700,GO:0005488,GO:0006139,GO:0006275,GO:0006351,GO:0006355,GO:0006725,GO:0006807,GO:0008150,GO:0008152,GO:0008156,GO:0009058,GO:0009059,GO:0009889,GO:0009890,GO:0009891,GO:0009892,GO:0009893,GO:0009987,GO:0010467,GO:0010468,GO:0010556,GO:0010557,GO:0010558,GO:0010604,GO:0010605,GO:0010628,GO:0010629,GO:0016070,GO:0018130,GO:0019219,GO:0019222,GO:…	NA	K
chromosome	LPCIIAFA_00921	lasI	513	978188	978811	624	-	CDS	1	0.0500111	0.533496	FALSE	FALSE	nonessential	nonessential	[TQ] N-acyl-L-homoserine lactone synthetase	GO:0003674,GO:0003824,GO:0008150,GO:0008152,GO:0008218,GO:0009372,GO:0009987,GO:0016410,GO:0016740,GO:0016746,GO:0016747,GO:0044237,GO:0044764,GO:0051704,GO:0061579	ko00270,ko01100,ko02020,ko02024,ko02025,map00270,map01100,map02020,map02024,map02025	H
chromosome	LPCIIAFA_00922	lasR	514	978874	979656	783	+	CDS	1	0.34575	0.0154687	FALSE	FALSE	nonessential	nonessential	[K] DNA-binding HTH domain-containing proteins	GO:0003674,GO:0003676,GO:0003677,GO:0005488,GO:0006139,GO:0006351,GO:0006355,GO:0006725,GO:0006807,GO:0008150,GO:0008152,GO:0009058,GO:0009059,GO:0009372,GO:0009405,GO:0009889,GO:0009987,GO:0010467,GO:0010468,GO:0010556,GO:0016070,GO:0018130,GO:0019219,GO:0019222,GO:0019438,GO:0031323,GO:0031326,GO:0032774,GO:0034641,GO:0034645,GO:0034654,GO:0043170,GO:0044237,GO:0044238,GO:0044249,GO:0044260,GO:…	ko02020,ko02024,ko02025,ko02026,map02020,map02024,map02025,map02026	K
chromosome	LPCIIAFA_00923	argO	515	979870	980490	621	+	CDS	1	0.0761007	0.64664	FALSE	FALSE	nonessential	nonessential	[R] Lysine efflux permease	GO:0003333,GO:0003674,GO:0005215,GO:0005342,GO:0005575,GO:0005623,GO:0005886,GO:0005887,GO:0006810,GO:0006811,GO:0006812,GO:0006820,GO:0006865,GO:0008150,GO:0008324,GO:0008509,GO:0008514,GO:0015075,GO:0015171,GO:0015174,GO:0015181,GO:0015318,GO:0015711,GO:0015802,GO:0015807,GO:0015809,GO:0015849,GO:0015893,GO:0016020,GO:0016021,GO:0022857,GO:0031224,GO:0031226,GO:0034220,GO:0042221,GO:0042493,GO:…	NA	S
chromosome	LPCIIAFA_00924	cpdB	516	980617	982596	1980	+	CDS	1	-0.0446855	0.843979	FALSE	FALSE	nonessential	nonessential	[F] 5'-nucleotidase/2',3'-cyclic phosphodiesterase and related esterases	GO:0000166,GO:0003674,GO:0003824,GO:0004112,GO:0005488,GO:0005575,GO:0005576,GO:0005618,GO:0005623,GO:0006139,GO:0006725,GO:0006753,GO:0006793,GO:0006796,GO:0006807,GO:0006950,GO:0006974,GO:0008081,GO:0008150,GO:0008152,GO:0008252,GO:0008253,GO:0008254,GO:0008663,GO:0009056,GO:0009058,GO:0009117,GO:0009166,GO:0009987,GO:0016311,GO:0016787,GO:0016788,GO:0016791,GO:0018130,GO:0019438,GO:0019439,GO:…	ko00230,ko00240,ko00760,ko01100,ko01110,map00230,map00240,map00760,map01100,map01110	F
chromosome	LPCIIAFA_00925	slyB	517	982670	983146	477	-	CDS	1	-0.363399	0.00137085	FALSE	FALSE	nonessential	nonessential	[M] Outer membrane lipoprotein	GO:0005575,GO:0005623,GO:0009279,GO:0016020,GO:0019867,GO:0030312,GO:0030313,GO:0031975,GO:0044462,GO:0044464,GO:0071944	NA	M
chromosome	LPCIIAFA_00926	NA	518	983284	983736	453	-	CDS	1	-0.0465119	0.749173	FALSE	FALSE	nonessential	nonessential	[R] Acetyltransferases	NA	NA	K
chromosome	LPCIIAFA_00927	ygbA	519	983857	984261	405	-	CDS	1	0.140015	0.521442	FALSE	FALSE	nonessential	nonessential	NA	NA	NA	S
chromosome	LPCIIAFA_00928	pepP	520	984365	986167	1803	-	CDS	1	-0.0323488	0.747582	FALSE	FALSE	nonessential	nonessential	[E] Xaa-Pro aminopeptidase	GO:0003674,GO:0003824,GO:0004177,GO:0005488,GO:0006508,GO:0006807,GO:0008150,GO:0008152,GO:0008233,GO:0008235,GO:0008237,GO:0008238,GO:0016787,GO:0019538,GO:0043167,GO:0043169,GO:0043170,GO:0044238,GO:0046872,GO:0070006,GO:0070011,GO:0071704,GO:0140096,GO:1901564	NA	E
chromosome	LPCIIAFA_00929	NA	520	986201	986866	666	-	CDS	1	0.0616162	0.56346	FALSE	FALSE	nonessential	nonessential	[K] Transcriptional regulators	NA	NA	K
chromosome	LPCIIAFA_00930	pckA	521	987042	988667	1626	-	CDS	1	-1.63047	6.64088e-25	FALSE	FALSE	nonessential	nonessential	[C] Phosphoenolpyruvate carboxykinase (ATP)	GO:0000166,GO:0000287,GO:0003674,GO:0003824,GO:0004611,GO:0004612,GO:0005488,GO:0005509,GO:0005524,GO:0005575,GO:0005622,GO:0005623,GO:0005737,GO:0005829,GO:0005975,GO:0005996,GO:0006006,GO:0006094,GO:0008144,GO:0008150,GO:0008152,GO:0009058,GO:0016051,GO:0016829,GO:0016830,GO:0016831,GO:0017076,GO:0019318,GO:0019319,GO:0030554,GO:0032553,GO:0032555,GO:0032559,GO:0035639,GO:0036094,GO:0043167,GO:…	ko00010,ko00020,ko00620,ko00710,ko01100,ko01110,ko01120,ko01130,ko01200,map00010,map00020,map00620,map00710,map01100,map01110,map01120,map01130,map01200	H
chromosome	LPCIIAFA_00931	hslO	521	988817	989701	885	-	CDS	1	-0.650194	8.7902e-17	FALSE	FALSE	nonessential	nonessential	[O] Disulfide bond chaperones of the HSP33	GO:0003674,GO:0005488,GO:0005515,GO:0005575,GO:0005622,GO:0005623,GO:0005737,GO:0005829,GO:0006457,GO:0006950,GO:0006979,GO:0008150,GO:0008270,GO:0009266,GO:0009408,GO:0009628,GO:0009987,GO:0031647,GO:0036506,GO:0042026,GO:0042802,GO:0043167,GO:0043169,GO:0044183,GO:0044424,GO:0044444,GO:0044464,GO:0046872,GO:0046914,GO:0050896,GO:0051082,GO:0065007,GO:0065008	NA	O
chromosome	LPCIIAFA_00932	hslR	521	989810	990208	399	-	CDS	1	-0.981609	7.3998e-14	FALSE	FALSE	nonessential	nonessential	[J] Ribosome-associated heat shock protein implicated in	GO:0003674,GO:0003676,GO:0003677,GO:0003723,GO:0003727,GO:0005488,GO:0005575,GO:0005622,GO:0005623,GO:0005737,GO:0005829,GO:0006139,GO:0006725,GO:0006807,GO:0006950,GO:0008150,GO:0008152,GO:0009266,GO:0009408,GO:0009451,GO:0009628,GO:0009987,GO:0016070,GO:0033554,GO:0034605,GO:0034641,GO:0043021,GO:0043023,GO:0043170,GO:0043412,GO:0044237,GO:0044238,GO:0044424,GO:0044444,GO:0044464,GO:0044877,GO:…	NA	J
chromosome	LPCIIAFA_00933	gspC	522	990423	991271	849	+	CDS	1	-1.77561	2.01237e-39	FALSE	FALSE	uncertain/others	uncertain	[U] Type II secretory pathway, component PulC	GO:0002790,GO:0003674,GO:0005215,GO:0005575,GO:0005623,GO:0005886,GO:0006810,GO:0008104,GO:0008150,GO:0008565,GO:0009306,GO:0009987,GO:0015031,GO:0015627,GO:0015628,GO:0015833,GO:0016020,GO:0016021,GO:0031224,GO:0032940,GO:0032991,GO:0033036,GO:0042597,GO:0042886,GO:0044425,GO:0044464,GO:0045184,GO:0046903,GO:0051179,GO:0051234,GO:0055085,GO:0071702,GO:0071705,GO:0071806,GO:0071944,GO:0098776	ko03070,ko05111,map03070,map05111	U
chromosome	LPCIIAFA_00934	gspD	522	991293	993326	2034	+	CDS	1	-2.68649	1.61745e-64	TRUE	TRUE	uncertain/others	uncertain	[NU] Type II secretory pathway, component PulD	GO:0002790,GO:0003674,GO:0005215,GO:0005575,GO:0005623,GO:0006810,GO:0008104,GO:0008150,GO:0008565,GO:0009279,GO:0009306,GO:0009987,GO:0015031,GO:0015627,GO:0015628,GO:0015833,GO:0016020,GO:0019867,GO:0030312,GO:0030313,GO:0031975,GO:0032940,GO:0032991,GO:0033036,GO:0042886,GO:0044462,GO:0044464,GO:0045184,GO:0046903,GO:0051179,GO:0051234,GO:0055085,GO:0071702,GO:0071705,GO:0071806,GO:0071944,GO:…	ko03070,ko05111,map03070,map05111	NU
chromosome	LPCIIAFA_00935	gspE	522	993326	994831	1506	+	CDS	1	-2.48113	1.73321e-74	TRUE	TRUE	uncertain/others	uncertain	[NU] Type II secretory pathway, ATPase PulE/Tfp	GO:0000166,GO:0002790,GO:0003674,GO:0005215,GO:0005488,GO:0005524,GO:0005575,GO:0005622,GO:0005623,GO:0005737,GO:0006810,GO:0008104,GO:0008144,GO:0008150,GO:0008565,GO:0009306,GO:0009987,GO:0015031,GO:0015627,GO:0015628,GO:0015833,GO:0017076,GO:0030554,GO:0032553,GO:0032555,GO:0032559,GO:0032940,GO:0032991,GO:0033036,GO:0035639,GO:0036094,GO:0042886,GO:0043167,GO:0043168,GO:0044424,GO:0044464,GO:…	ko03070,ko05111,map03070,map05111	NU
chromosome	LPCIIAFA_00936	gspF	522	994833	996053	1221	+	CDS	1	-1.37788	2.23139e-87	FALSE	FALSE	uncertain/others	uncertain	[NU] Type II secretory pathway, component PulF	GO:0002790,GO:0003674,GO:0005215,GO:0005575,GO:0005623,GO:0005886,GO:0006810,GO:0008104,GO:0008150,GO:0008565,GO:0009306,GO:0009987,GO:0015031,GO:0015627,GO:0015628,GO:0015833,GO:0016020,GO:0016021,GO:0031224,GO:0032940,GO:0032991,GO:0033036,GO:0042886,GO:0044425,GO:0044464,GO:0045184,GO:0046903,GO:0051179,GO:0051234,GO:0055085,GO:0071702,GO:0071705,GO:0071806,GO:0071944,GO:0098776	ko03070,ko05111,map03070,map05111	U
chromosome	LPCIIAFA_00937	gspG	522	996205	996636	432	+	CDS	1	-2.35702	1.81094e-19	TRUE	TRUE	uncertain/others	uncertain	[NU] Type II secretory pathway, pseudopilin PulG	GO:0002790,GO:0003674,GO:0005215,GO:0005575,GO:0005623,GO:0006810,GO:0008104,GO:0008150,GO:0008565,GO:0009306,GO:0009987,GO:0015031,GO:0015627,GO:0015628,GO:0015833,GO:0032940,GO:0032991,GO:0033036,GO:0042886,GO:0044464,GO:0045184,GO:0046903,GO:0051179,GO:0051234,GO:0055085,GO:0071702,GO:0071705,GO:0071806,GO:0098776	ko03070,ko05111,map03070,map05111	U
chromosome	LPCIIAFA_00938	gspH	522	996684	997247	564	+	CDS	1	-0.838168	0.00208049	FALSE	FALSE	uncertain/others	uncertain	NA	GO:0002790,GO:0003674,GO:0005215,GO:0005575,GO:0005623,GO:0006810,GO:0008104,GO:0008150,GO:0008565,GO:0009306,GO:0009987,GO:0015031,GO:0015627,GO:0015628,GO:0015833,GO:0032940,GO:0032991,GO:0033036,GO:0042886,GO:0044464,GO:0045184,GO:0046903,GO:0051179,GO:0051234,GO:0055085,GO:0071702,GO:0071705,GO:0071806,GO:0098776	ko02020,ko03070,ko05111,map02020,map03070,map05111	NU
chromosome	LPCIIAFA_00939	gspI	522	997244	997603	360	+	CDS	1	-0.144603	0.214581	FALSE	FALSE	nonessential/internal promoter	nonessential/internal promoter	NA	GO:0002790,GO:0003674,GO:0005215,GO:0005575,GO:0005623,GO:0006810,GO:0008104,GO:0008150,GO:0008565,GO:0009306,GO:0009987,GO:0015031,GO:0015627,GO:0015628,GO:0015833,GO:0032940,GO:0032991,GO:0033036,GO:0042886,GO:0044464,GO:0045184,GO:0046903,GO:0051179,GO:0051234,GO:0055085,GO:0071702,GO:0071705,GO:0071806,GO:0098776	ko03070,ko05111,map03070,map05111	NU
chromosome	LPCIIAFA_00940	gspJ	522	997600	998295	696	+	CDS	1	-3.08953	9.83076e-20	TRUE	TRUE	essential	essential	[U] Type II secretory pathway, component PulJ	GO:0002790,GO:0003674,GO:0005215,GO:0005575,GO:0005623,GO:0006810,GO:0008104,GO:0008150,GO:0008565,GO:0009306,GO:0009987,GO:0015031,GO:0015627,GO:0015628,GO:0015833,GO:0032940,GO:0032991,GO:0033036,GO:0042886,GO:0044464,GO:0045184,GO:0046903,GO:0051179,GO:0051234,GO:0055085,GO:0071702,GO:0071705,GO:0071806,GO:0098776	ko03070,ko05111,map03070,map05111	U
chromosome	LPCIIAFA_00941	gspK	522	998342	999310	969	+	CDS	1	-1.39255	7.42785e-62	FALSE	FALSE	nonessential	nonessential	[U] Type II secretory pathway, component PulK	GO:0002790,GO:0005575,GO:0005623,GO:0005886,GO:0006810,GO:0008104,GO:0008150,GO:0009306,GO:0009987,GO:0015031,GO:0015833,GO:0016020,GO:0016021,GO:0031224,GO:0032940,GO:0033036,GO:0042886,GO:0044425,GO:0044464,GO:0045184,GO:0046903,GO:0051179,GO:0051234,GO:0071702,GO:0071705,GO:0071944	ko03070,ko05111,map03070,map05111	U
chromosome	LPCIIAFA_00942	gspL	522	999412	1000614	1203	+	CDS	1	-1.51437	7.20257e-33	FALSE	FALSE	nonessential	nonessential	[U] Type II secretory pathway, component PulL	GO:0002790,GO:0003674,GO:0005215,GO:0005575,GO:0005618,GO:0005623,GO:0005886,GO:0006810,GO:0008104,GO:0008150,GO:0008565,GO:0009274,GO:0009276,GO:0009306,GO:0009987,GO:0015031,GO:0015833,GO:0016020,GO:0016021,GO:0030312,GO:0030313,GO:0031224,GO:0031975,GO:0032940,GO:0033036,GO:0042886,GO:0044425,GO:0044464,GO:0045184,GO:0046903,GO:0051179,GO:0051234,GO:0071702,GO:0071705,GO:0071944	ko03070,ko05111,map03070,map05111	U
chromosome	LPCIIAFA_00943	gspM	522	1000611	1001102	492	+	CDS	1	-1.07662	1.53152e-36	FALSE	FALSE	nonessential	nonessential	[U] Type II secretory pathway, component PulM	GO:0002790,GO:0005575,GO:0005623,GO:0005886,GO:0006810,GO:0008104,GO:0008150,GO:0009306,GO:0009405,GO:0009987,GO:0015031,GO:0015833,GO:0016020,GO:0016021,GO:0031224,GO:0032940,GO:0033036,GO:0042886,GO:0044419,GO:0044425,GO:0044464,GO:0045184,GO:0046903,GO:0051179,GO:0051234,GO:0051704,GO:0071702,GO:0071705,GO:0071944	ko03070,ko05111,map03070,map05111	U
chromosome	LPCIIAFA_00944	gspN	522	1001164	1001919	756	+	CDS	1	-0.579352	0.000210409	FALSE	FALSE	nonessential	nonessential	NA	GO:0002790,GO:0003674,GO:0005215,GO:0005575,GO:0005623,GO:0005886,GO:0006810,GO:0008104,GO:0008150,GO:0008565,GO:0009306,GO:0009987,GO:0015031,GO:0015627,GO:0015628,GO:0015833,GO:0016020,GO:0016021,GO:0031224,GO:0032940,GO:0032991,GO:0033036,GO:0042886,GO:0044425,GO:0044464,GO:0045184,GO:0046903,GO:0051179,GO:0051234,GO:0055085,GO:0071702,GO:0071705,GO:0071806,GO:0071944,GO:0098776	ko05111,map05111	S
chromosome	LPCIIAFA_00945	NA	523	1001979	1002794	816	-	CDS	1	0.142778	0.155245	FALSE	FALSE	nonessential	nonessential	[K] DNA-binding HTH domain-containing proteins	NA	NA	K
chromosome	LPCIIAFA_00946	tyrS	524	1002953	1004218	1266	+	CDS	2	0.111812	0.899333	FALSE	FALSE	nonessential	nonessential	[J] Tyrosyl-tRNA synthetase	GO:0000166,GO:0003674,GO:0003676,GO:0003723,GO:0003824,GO:0004812,GO:0004831,GO:0005488,GO:0005524,GO:0005575,GO:0005622,GO:0005623,GO:0005737,GO:0005829,GO:0006082,GO:0006139,GO:0006399,GO:0006412,GO:0006418,GO:0006437,GO:0006518,GO:0006520,GO:0006725,GO:0006807,GO:0008144,GO:0008150,GO:0008152,GO:0009058,GO:0009059,GO:0009987,GO:0010467,GO:0016070,GO:0016874,GO:0016875,GO:0017076,GO:0019538,GO:…	ko00970,map00970	J
chromosome	LPCIIAFA_00947	NA	525	1004213	1005118	906	-	CDS	1	0.14576	0.0984917	FALSE	FALSE	nonessential	nonessential	[K] Transcriptional regulator	NA	NA	K
chromosome	LPCIIAFA_00948	NA	526	1005235	1006341	1107	+	CDS	0	NA	NA	FALSE	NA	uncertain	uncertain	[C] NADH:flavin oxidoreductases, Old Yellow Enzyme family	NA	ko00020,ko00190,ko00620,ko00627,ko00650,ko00720,ko01100,ko01110,ko01120,ko01130,ko01200,ko02020,map00020,map00190,map00620,map00627,map00650,map00720,map01100,map01110,map01120,map01130,map01200,map02020	C
chromosome	LPCIIAFA_00949	NA	527	1006411	1007079	669	-	CDS	1	0.174535	0.234483	FALSE	FALSE	nonessential	nonessential	[R] Predicted hydrolase (HAD superfamily)	NA	ko00230,ko00240,ko00760,ko01100,ko01110,map00230,map00240,map00760,map01100,map01110	S
chromosome	LPCIIAFA_00950	nudE	528	1007218	1007826	609	+	CDS	1	0.0963458	0.446674	FALSE	FALSE	nonessential	nonessential	[LR] NTP pyrophosphohydrolases including oxidative damage repair	GO:0000287,GO:0003674,GO:0003824,GO:0005488,GO:0005575,GO:0005622,GO:0005623,GO:0005737,GO:0005829,GO:0016462,GO:0016787,GO:0016817,GO:0016818,GO:0019144,GO:0043167,GO:0043169,GO:0044424,GO:0044444,GO:0044464,GO:0046872	ko00230,map00230	L
chromosome	LPCIIAFA_00951	cysQ	528	1007862	1008674	813	+	CDS	1	0.181702	0.083755	FALSE	FALSE	nonessential	nonessential	[P] 3'-Phosphoadenosine 5'-phosphosulfate (PAPS) 3'-phosphatase	GO:0000287,GO:0003674,GO:0003824,GO:0005488,GO:0005575,GO:0005623,GO:0005886,GO:0006629,GO:0006644,GO:0006650,GO:0006790,GO:0006793,GO:0006796,GO:0008150,GO:0008152,GO:0008252,GO:0008441,GO:0009987,GO:0016020,GO:0016310,GO:0016311,GO:0016787,GO:0016788,GO:0016791,GO:0019637,GO:0030258,GO:0042578,GO:0043167,GO:0043169,GO:0044237,GO:0044238,GO:0044255,GO:0044464,GO:0046486,GO:0046488,GO:0046834,GO:…	ko00920,ko01100,ko01120,ko01130,map00920,map01100,map01120,map01130	P
chromosome	LPCIIAFA_00952	sdaC	529	1009087	1010358	1272	+	CDS	1	0.253143	0.339079	FALSE	FALSE	nonessential	nonessential	[E] Amino acid permeases	GO:0003333,GO:0003674,GO:0005215,GO:0005342,GO:0005575,GO:0005623,GO:0005886,GO:0006810,GO:0006811,GO:0006820,GO:0006865,GO:0008150,GO:0008509,GO:0008514,GO:0015075,GO:0015171,GO:0015318,GO:0015711,GO:0015849,GO:0016020,GO:0016021,GO:0022857,GO:0031224,GO:0034220,GO:0044425,GO:0044464,GO:0046942,GO:0046943,GO:0051179,GO:0051234,GO:0055085,GO:0071702,GO:0071705,GO:0071944,GO:0098656,GO:1903825,GO:…	NA	E
chromosome	LPCIIAFA_00953	csaA	530	1010435	1010773	339	-	CDS	1	0.102582	0.558621	FALSE	FALSE	nonessential	nonessential	[R] EMAP domain	NA	NA	S
chromosome	LPCIIAFA_00954	NA	531	1010858	1011610	753	-	CDS	1	0.113153	0.133717	FALSE	FALSE	nonessential	nonessential	[K] AraC-type DNA-binding domain-containing proteins	NA	NA	K
chromosome	LPCIIAFA_00955	metJ	531	1011646	1011969	324	-	CDS	1	-0.530288	3.18849e-14	FALSE	FALSE	nonessential	nonessential	[KE] Transcriptional regulator of met regulon	GO:0000096,GO:0000097,GO:0003674,GO:0003676,GO:0003677,GO:0003700,GO:0005488,GO:0005575,GO:0005622,GO:0005623,GO:0005737,GO:0005829,GO:0006082,GO:0006139,GO:0006351,GO:0006355,GO:0006520,GO:0006555,GO:0006725,GO:0006790,GO:0006807,GO:0008150,GO:0008152,GO:0008652,GO:0009058,GO:0009059,GO:0009066,GO:0009067,GO:0009086,GO:0009889,GO:0009987,GO:0010467,GO:0010468,GO:0010556,GO:0016053,GO:0016070,GO:…	NA	K
chromosome	LPCIIAFA_00956	metB	532	1012175	1013347	1173	+	CDS	1	-0.579607	1.09581e-15	FALSE	FALSE	nonessential	nonessential	[E] Cystathionine beta-lyases/cystathionine gamma-synthases	GO:0000096,GO:0000097,GO:0003674,GO:0003824,GO:0003962,GO:0004123,GO:0005488,GO:0005575,GO:0005622,GO:0005623,GO:0005737,GO:0006082,GO:0006520,GO:0006555,GO:0006790,GO:0006807,GO:0008144,GO:0008150,GO:0008152,GO:0008652,GO:0009058,GO:0009066,GO:0009067,GO:0009086,GO:0009987,GO:0016053,GO:0016740,GO:0016765,GO:0016829,GO:0016846,GO:0019752,GO:0019842,GO:0030170,GO:0036094,GO:0043167,GO:0043168,GO:…	ko00270,ko00450,ko00920,ko01100,ko01110,ko01130,ko01230,map00270,map00450,map00920,map01100,map01110,map01130,map01230	E
chromosome	LPCIIAFA_00957	metL	532	1013347	1015815	2469	+	CDS	1	0.18775	0.153154	FALSE	FALSE	nonessential	nonessential	[E] Aspartokinases	GO:0000096,GO:0000097,GO:0000166,GO:0003674,GO:0003824,GO:0004072,GO:0004412,GO:0005488,GO:0005524,GO:0005575,GO:0005622,GO:0005623,GO:0005737,GO:0005829,GO:0006082,GO:0006520,GO:0006553,GO:0006555,GO:0006566,GO:0006790,GO:0006793,GO:0006796,GO:0006807,GO:0008144,GO:0008150,GO:0008152,GO:0008652,GO:0009058,GO:0009066,GO:0009067,GO:0009069,GO:0009070,GO:0009085,GO:0009086,GO:0009088,GO:0009089,GO:…	ko00260,ko00261,ko00270,ko00300,ko01100,ko01110,ko01120,ko01130,ko01210,ko01230,map00260,map00261,map00270,map00300,map01100,map01110,map01120,map01130,map01210,map01230	E
chromosome	LPCIIAFA_00958	NA	533	1015973	1016596	624	-	CDS	1	-0.242943	0.142566	FALSE	FALSE	nonessential	nonessential	NA	NA	NA	NA
chromosome	LPCIIAFA_00959	NA	534	1016969	1017367	399	-	CDS	1	0.438079	0.242427	FALSE	FALSE	nonessential	nonessential	NA	NA	NA	NA
chromosome	LPCIIAFA_00960	ppc	535	1017477	1020110	2634	-	CDS	1	-7.90169	5.47164e-26	TRUE	TRUE	essential	essential	[C] Phosphoenolpyruvate carboxylase	GO:0003674,GO:0003824,GO:0004611,GO:0005575,GO:0005622,GO:0005623,GO:0005737,GO:0005829,GO:0006082,GO:0006091,GO:0006099,GO:0006101,GO:0008150,GO:0008152,GO:0008964,GO:0009060,GO:0009987,GO:0015977,GO:0015980,GO:0016829,GO:0016830,GO:0016831,GO:0016999,GO:0017144,GO:0019752,GO:0043436,GO:0044237,GO:0044238,GO:0044281,GO:0044424,GO:0044444,GO:0044464,GO:0045333,GO:0055114,GO:0071704,GO:0072350	ko00620,ko00680,ko00710,ko00720,ko01100,ko01120,ko01200,map00620,map00680,map00710,map00720,map01100,map01120,map01200	H
chromosome	LPCIIAFA_00961	argE	536	1020326	1021471	1146	-	CDS	1	0.0189227	0.826636	FALSE	FALSE	nonessential	nonessential	[E] Acetylornithine deacetylase/Succinyl-diaminopimelate desuccinylase and related deacylases	GO:0003674,GO:0003824,GO:0005488,GO:0005575,GO:0005622,GO:0005623,GO:0005737,GO:0006082,GO:0006508,GO:0006520,GO:0006525,GO:0006526,GO:0006807,GO:0008150,GO:0008152,GO:0008233,GO:0008237,GO:0008270,GO:0008652,GO:0008777,GO:0009058,GO:0009064,GO:0009084,GO:0009987,GO:0016053,GO:0016787,GO:0016810,GO:0016811,GO:0019213,GO:0019538,GO:0019752,GO:0043167,GO:0043169,GO:0043170,GO:0043436,GO:0044237,GO:…	ko00220,ko01100,ko01110,ko01130,ko01210,ko01230,map00220,map01100,map01110,map01130,map01210,map01230	E
chromosome	LPCIIAFA_00962	argC	537	1021740	1022747	1008	+	CDS	1	0.118485	0.519485	FALSE	FALSE	nonessential	nonessential	[E] Acetylglutamate semialdehyde dehydrogenase	GO:0000166,GO:0003674,GO:0003824,GO:0003942,GO:0005488,GO:0005515,GO:0005575,GO:0005622,GO:0005623,GO:0005737,GO:0006082,GO:0006520,GO:0006525,GO:0006526,GO:0006807,GO:0008150,GO:0008152,GO:0008652,GO:0009058,GO:0009064,GO:0009084,GO:0009987,GO:0016053,GO:0016491,GO:0016620,GO:0016903,GO:0019752,GO:0036094,GO:0043436,GO:0044237,GO:0044238,GO:0044249,GO:0044281,GO:0044283,GO:0044424,GO:0044464,GO:…	ko00220,ko01100,ko01110,ko01130,ko01210,ko01230,map00220,map01100,map01110,map01130,map01210,map01230	E
chromosome	LPCIIAFA_00963	argB	537	1022771	1023550	780	+	CDS	1	-0.11561	0.265259	FALSE	FALSE	nonessential	nonessential	[E] Acetylglutamate kinase	GO:0000166,GO:0003674,GO:0003824,GO:0003991,GO:0004042,GO:0005488,GO:0005524,GO:0005575,GO:0005622,GO:0005623,GO:0005737,GO:0006082,GO:0006520,GO:0006525,GO:0006526,GO:0006793,GO:0006796,GO:0006807,GO:0006950,GO:0006974,GO:0008080,GO:0008144,GO:0008150,GO:0008152,GO:0008652,GO:0009058,GO:0009064,GO:0009084,GO:0009987,GO:0016053,GO:0016301,GO:0016310,GO:0016407,GO:0016410,GO:0016597,GO:0016740,GO:…	ko00220,ko01100,ko01110,ko01130,ko01210,ko01230,map00220,map01100,map01110,map01130,map01210,map01230	E
chromosome	LPCIIAFA_00964	argF	537	1023576	1024499	924	+	CDS	1	0.0363517	0.765344	FALSE	FALSE	nonessential	nonessential	[E] Ornithine carbamoyltransferase	GO:0000050,GO:0003674,GO:0003824,GO:0004585,GO:0005488,GO:0005575,GO:0005622,GO:0005623,GO:0005737,GO:0006082,GO:0006520,GO:0006525,GO:0006526,GO:0006591,GO:0006807,GO:0008150,GO:0008152,GO:0008652,GO:0009058,GO:0009064,GO:0009084,GO:0009987,GO:0016053,GO:0016597,GO:0016740,GO:0016741,GO:0016743,GO:0019627,GO:0019752,GO:0031406,GO:0034641,GO:0036094,GO:0042450,GO:0043167,GO:0043168,GO:0043177,GO:…	ko00220,ko01100,ko01110,ko01130,ko01230,map00220,map01100,map01110,map01130,map01230	E
chromosome	LPCIIAFA_00965	argG	537	1024554	1025789	1236	+	CDS	1	0.112139	0.543845	FALSE	FALSE	nonessential	nonessential	[E] Argininosuccinate synthase	GO:0000050,GO:0000053,GO:0000166,GO:0003674,GO:0003824,GO:0004055,GO:0005488,GO:0005524,GO:0005575,GO:0005622,GO:0005623,GO:0005737,GO:0006082,GO:0006520,GO:0006525,GO:0006526,GO:0006575,GO:0006807,GO:0008144,GO:0008150,GO:0008152,GO:0008652,GO:0009058,GO:0009064,GO:0009084,GO:0009987,GO:0016053,GO:0016874,GO:0016879,GO:0017076,GO:0019627,GO:0019752,GO:0030554,GO:0032553,GO:0032555,GO:0032559,GO:…	ko00220,ko00250,ko01100,ko01110,ko01130,ko01230,ko05418,map00220,map00250,map01100,map01110,map01130,map01230,map05418	E
chromosome	LPCIIAFA_00966	NA	538	1025852	1026169	318	+	CDS	1	0.171376	0.170961	FALSE	FALSE	nonessential	nonessential	NA	NA	NA	NA
chromosome	LPCIIAFA_00967	argH	539	1026281	1027666	1386	+	CDS	1	1.62473	0.360596	FALSE	FALSE	nonessential	nonessential	[E] Argininosuccinate lyase	GO:0003674,GO:0003824,GO:0004056,GO:0005575,GO:0005622,GO:0005623,GO:0005737,GO:0006082,GO:0006520,GO:0006525,GO:0006526,GO:0006591,GO:0006807,GO:0008150,GO:0008152,GO:0008652,GO:0009058,GO:0009064,GO:0009084,GO:0009987,GO:0016053,GO:0016740,GO:0016746,GO:0016829,GO:0016840,GO:0016842,GO:0019752,GO:0042450,GO:0043436,GO:0044237,GO:0044238,GO:0044249,GO:0044281,GO:0044283,GO:0044424,GO:0044464,GO:…	ko00220,ko00250,ko01100,ko01110,ko01130,ko01210,ko01230,map00220,map00250,map01100,map01110,map01130,map01210,map01230	E
chromosome	LPCIIAFA_00968	NA	540	1027815	1028504	690	-	CDS	1	0.0149484	0.982314	FALSE	FALSE	nonessential	nonessential	NA	NA	NA	NA
chromosome	LPCIIAFA_00969	NA	541	1029250	1029501	252	-	CDS	NA	NA	NA	FALSE	NA	uncertain	uncertain	NA	NA	NA	NA
chromosome	LPCIIAFA_00970	NA	542	1030304	1030456	153	-	CDS	1	-0.0215011	0.887084	FALSE	FALSE	nonessential	nonessential	NA	NA	NA	NA
chromosome	LPCIIAFA_00971	paiB	543	1030591	1031025	435	+	CDS	1	-1.64106	4.54387e-21	FALSE	FALSE	nonessential	nonessential	[K] Transcriptional regulator	NA	NA	K
chromosome	LPCIIAFA_00972	NA	544	1031081	1031560	480	-	CDS	1	0.0546057	0.858527	FALSE	FALSE	nonessential	nonessential	NA	NA	NA	NA
chromosome	LPCIIAFA_00973	NA	545	1031760	1031972	213	-	CDS	1	-0.429534	0.669869	FALSE	FALSE	nonessential	nonessential	NA	NA	NA	NA
chromosome	LPCIIAFA_00974	ysdA	546	1032101	1032442	342	-	CDS	1	-3.70162	0.0854494	TRUE	FALSE	nonessential	nonessential	[S] Predicted membrane protein	GO:0005575,GO:0005623,GO:0005886,GO:0016020,GO:0016021,GO:0031224,GO:0044425,GO:0044464,GO:0071944	NA	S
chromosome	LPCIIAFA_00975	maa	546	1032439	1033029	591	-	CDS	1	0.123676	0.40482	FALSE	FALSE	nonessential	nonessential	[R] Acetyltransferase (isoleucine patch superfamily)	NA	NA	S
chromosome	LPCIIAFA_00976	NA	547	1033110	1034372	1263	-	CDS	2	-4.78852	0.564017	TRUE	FALSE	nonessential	nonessential	[S] Predicted membrane protein	GO:0005575,GO:0005623,GO:0005886,GO:0016020,GO:0016021,GO:0031224,GO:0044425,GO:0044464,GO:0071944	NA	S
chromosome	LPCIIAFA_00977	sbp	548	1034582	1035583	1002	+	CDS	1	-0.857105	2.36023e-10	FALSE	FALSE	nonessential	nonessential	[P] ABC-type sulfate transport system, periplasmic component	GO:0003674,GO:0003824,GO:0005215,GO:0005488,GO:0005575,GO:0005623,GO:0006790,GO:0006810,GO:0006811,GO:0006820,GO:0008150,GO:0008152,GO:0008272,GO:0008509,GO:0009987,GO:0015075,GO:0015103,GO:0015116,GO:0015318,GO:0015399,GO:0015405,GO:0015419,GO:0015698,GO:0016462,GO:0016787,GO:0016817,GO:0016818,GO:0016887,GO:0017111,GO:0022804,GO:0022857,GO:0030288,GO:0030313,GO:0031975,GO:0034220,GO:0042597,GO:…	ko00230,ko00261,ko00450,ko00920,ko01100,ko01120,ko01130,ko02010,map00230,map00261,map00450,map00920,map01100,map01120,map01130,map02010	P
chromosome	LPCIIAFA_00978	NA	548	1035640	1036215	576	+	CDS	1	0.0823896	0.581952	FALSE	FALSE	nonessential	nonessential	[R] Predicted esterase of the alpha/beta hydrolase	NA	NA	S
chromosome	LPCIIAFA_00979	cysT	549	1036495	1037334	840	+	CDS	1	-0.0198089	0.8795	FALSE	FALSE	nonessential	nonessential	[O] ABC-type sulfate transport system, permease component	GO:0003674,GO:0003824,GO:0005215,GO:0005575,GO:0005623,GO:0005886,GO:0006810,GO:0006811,GO:0006820,GO:0008150,GO:0008272,GO:0008509,GO:0015075,GO:0015103,GO:0015116,GO:0015318,GO:0015399,GO:0015405,GO:0015419,GO:0015698,GO:0016020,GO:0016021,GO:0016462,GO:0016787,GO:0016817,GO:0016818,GO:0016887,GO:0017111,GO:0022804,GO:0022857,GO:0031224,GO:0034220,GO:0042623,GO:0042626,GO:0043225,GO:0043492,GO:…	ko00920,ko02010,map00920,map02010	O
chromosome	LPCIIAFA_00980	cysW	549	1037331	1038227	897	+	CDS	1	0.205477	0.485435	FALSE	FALSE	nonessential	nonessential	[P] ABC-type sulfate transport system, permease component	NA	ko00920,ko02010,map00920,map02010	P
chromosome	LPCIIAFA_00981	cysA	549	1038250	1039317	1068	+	CDS	1	0.00995362	0.977154	FALSE	FALSE	nonessential	nonessential	[P] ABC-type sulfate/molybdate transport systems, ATPase component	GO:0000166,GO:0003674,GO:0003824,GO:0005215,GO:0005488,GO:0005524,GO:0005575,GO:0005623,GO:0005886,GO:0006810,GO:0006811,GO:0006820,GO:0008144,GO:0008150,GO:0008272,GO:0008509,GO:0015075,GO:0015103,GO:0015116,GO:0015117,GO:0015318,GO:0015399,GO:0015405,GO:0015419,GO:0015698,GO:0015709,GO:0016020,GO:0016021,GO:0016462,GO:0016787,GO:0016817,GO:0016818,GO:0016887,GO:0017076,GO:0017111,GO:0022804,GO:…	ko00920,ko02010,map00920,map02010	P
chromosome	LPCIIAFA_00982	cbl	550	1039493	1040440	948	+	CDS	1	-0.843542	1.31622e-30	FALSE	FALSE	nonessential	nonessential	[K] Transcriptional regulator	GO:0003674,GO:0003676,GO:0003677,GO:0003700,GO:0005488,GO:0006139,GO:0006351,GO:0006355,GO:0006725,GO:0006792,GO:0006807,GO:0008150,GO:0008152,GO:0009058,GO:0009059,GO:0009889,GO:0009987,GO:0010467,GO:0010468,GO:0010556,GO:0016070,GO:0018130,GO:0019219,GO:0019222,GO:0019438,GO:0031323,GO:0031326,GO:0032774,GO:0034641,GO:0034645,GO:0034654,GO:0043170,GO:0044237,GO:0044238,GO:0044249,GO:0044260,GO:…	NA	K
chromosome	LPCIIAFA_00983	gbpA	551	1040513	1041937	1425	-	CDS	1	-0.193415	0.142528	FALSE	FALSE	nonessential	nonessential	[S] Uncharacterized protein conserved in bacteria	GO:0003674,GO:0003824,GO:0004553,GO:0004568,GO:0005488,GO:0005575,GO:0005576,GO:0005975,GO:0006022,GO:0006026,GO:0006030,GO:0006032,GO:0006040,GO:0006807,GO:0008061,GO:0008144,GO:0008150,GO:0008152,GO:0009056,GO:0009057,GO:0009987,GO:0016787,GO:0016798,GO:0017144,GO:0030246,GO:0042737,GO:0043170,GO:0044237,GO:0044238,GO:0044248,GO:0046348,GO:0071704,GO:0097367,GO:1901071,GO:1901072,GO:1901135,GO:…	ko05110,map05110	E
chromosome	LPCIIAFA_00984	NA	552	1042350	1043039	690	-	CDS	1	0.22889	0.715694	FALSE	FALSE	nonessential	nonessential	[NT] Methyl-accepting chemotaxis protein	NA	ko02020,ko02030,map02020,map02030	T
chromosome	LPCIIAFA_00985	NA	552	1043076	1044041	966	-	CDS	1	0.160768	0.50439	FALSE	FALSE	nonessential	nonessential	[T] Signal transduction histidine kinase	NA	ko02020,ko02030,map02020,map02030	T
chromosome	LPCIIAFA_00986	NA	553	1044306	1046180	1875	+	CDS	1	0.20318	0.130952	FALSE	FALSE	nonessential	nonessential	NA	NA	ko04614,ko04924,ko05142,ko05410,map04614,map04924,map05142,map05410	E
chromosome	LPCIIAFA_00987	NA	554	1046258	1047049	792	+	CDS	1	0.240206	0.07275	FALSE	FALSE	nonessential	nonessential	NA	NA	NA	ET
chromosome	LPCIIAFA_00988	NA	555	1047071	1049266	2196	-	CDS	1	-0.0862429	0.504105	FALSE	FALSE	nonessential	nonessential	NA	NA	NA	S
chromosome	LPCIIAFA_00989	NA	556	1049599	1050261	663	+	CDS	1	0.141295	0.56368	FALSE	FALSE	nonessential	nonessential	[M] Periplasmic protein TonB, links inner and	NA	NA	NA
chromosome	LPCIIAFA_00990	NA	556	1050282	1051625	1344	+	CDS	1	0.0678585	0.611549	FALSE	FALSE	nonessential	nonessential	[L] ATPase involved in DNA repair	NA	NA	O
chromosome	LPCIIAFA_00991	NA	557	1051721	1054867	3147	-	CDS	1	-0.023911	0.862758	FALSE	FALSE	nonessential	nonessential	[E] Dipeptidyl aminopeptidases/acylaminoacyl-peptidases	NA	NA	M
chromosome	LPCIIAFA_00992	IV02_27405	558	1055128	1055604	477	+	CDS	1	0.0820623	0.756263	FALSE	FALSE	nonessential	nonessential	[S] Uncharacterized protein conserved in bacteria	NA	NA	S
chromosome	LPCIIAFA_00993	NA	559	1055740	1056459	720	+	CDS	1	-0.295394	0.519485	FALSE	FALSE	nonessential	nonessential	[E] Predicted branched-chain amino acid permease (azaleucine	NA	NA	E
chromosome	LPCIIAFA_00994	NA	559	1056462	1056803	342	+	CDS	1	-0.0840028	0.411844	FALSE	FALSE	nonessential	nonessential	[S] Predicted membrane protein	NA	NA	E
chromosome	LPCIIAFA_00995	yjjI	560	1056920	1058446	1527	+	CDS	0	NA	NA	FALSE	NA	uncertain	uncertain	NA	GO:0006091,GO:0008150,GO:0008152,GO:0009061,GO:0009987,GO:0015980,GO:0044237,GO:0045333,GO:0055114	NA	F
chromosome	LPCIIAFA_00996	yjjW	560	1058436	1059335	900	+	CDS	1	0.0438613	0.701338	FALSE	FALSE	nonessential	nonessential	[O] Pyruvate-formate lyase-activating enzyme	GO:0003674,GO:0003824,GO:0005488,GO:0008150,GO:0008152,GO:0016491,GO:0043167,GO:0043169,GO:0046872,GO:0048037,GO:0051536,GO:0051539,GO:0051540,GO:0055114	NA	C
chromosome	LPCIIAFA_00997	IV02_29925	561	1059515	1059838	324	+	CDS	1	0.145215	0.26798	FALSE	FALSE	nonessential	nonessential	[S] Uncharacterized protein conserved in bacteria	NA	NA	S
chromosome	LPCIIAFA_00998	VV2061	562	1059882	1060805	924	-	CDS	1	-0.185011	0.00353272	FALSE	FALSE	nonessential	nonessential	[K] Mn-dependent transcriptional regulator	NA	NA	K
chromosome	LPCIIAFA_00999	tyrB	562	1060864	1062060	1197	-	CDS	1	0.0786977	0.492728	FALSE	FALSE	nonessential	nonessential	[E] Aspartate/tyrosine/aromatic aminotransferase	GO:0003674,GO:0003824,GO:0004838,GO:0005488,GO:0005515,GO:0005575,GO:0005622,GO:0005623,GO:0005737,GO:0005829,GO:0006082,GO:0006520,GO:0006531,GO:0006532,GO:0006551,GO:0006558,GO:0006570,GO:0006571,GO:0006725,GO:0006807,GO:0008144,GO:0008150,GO:0008152,GO:0008483,GO:0008652,GO:0008793,GO:0009058,GO:0009066,GO:0009067,GO:0009072,GO:0009073,GO:0009081,GO:0009082,GO:0009094,GO:0009095,GO:0009098,GO:…	ko00220,ko00250,ko00270,ko00330,ko00350,ko00360,ko00400,ko00401,ko00950,ko00960,ko01100,ko01110,ko01130,ko01210,ko01230,map00220,map00250,map00270,map00330,map00350,map00360,map00400,map00401,map00950,map00960,map01100,map01110,map01130,map01210,map01230	E
chromosome	LPCIIAFA_01000	rcnR	563	1062229	1062504	276	-	CDS	1	0.163653	0.00102155	FALSE	FALSE	nonessential	nonessential	[S] Uncharacterized protein conserved in bacteria	GO:0003674,GO:0003676,GO:0003677,GO:0005488,GO:0005575,GO:0005622,GO:0005623,GO:0005737,GO:0006139,GO:0006351,GO:0006355,GO:0006725,GO:0006807,GO:0008150,GO:0008152,GO:0009058,GO:0009059,GO:0009889,GO:0009890,GO:0009892,GO:0009987,GO:0010467,GO:0010468,GO:0010556,GO:0010558,GO:0010605,GO:0010629,GO:0016070,GO:0018130,GO:0019219,GO:0019222,GO:0019438,GO:0031323,GO:0031324,GO:0031326,GO:0031327,GO:…	NA	S
chromosome	LPCIIAFA_01001	czcD2	564	1062576	1063535	960	+	CDS	1	0.0327441	0.735119	FALSE	FALSE	nonessential	nonessential	[P] Co/Zn/Cd efflux system component	NA	NA	P
chromosome	LPCIIAFA_01002	NA	565	1063594	1064004	411	-	CDS	1	0.112864	0.594036	FALSE	FALSE	nonessential	nonessential	NA	NA	NA	NA
chromosome	LPCIIAFA_01003	pulA	566	1064234	1068319	4086	+	CDS	2	0.199683	0.88618	FALSE	FALSE	nonessential	nonessential	[G] Type II secretory pathway, pullulanase PulA	NA	ko00500,ko01100,ko01110,map00500,map01100,map01110	G
chromosome	LPCIIAFA_01004	zntA	567	1068516	1070945	2430	-	CDS	1	0.410735	0.303462	FALSE	FALSE	nonessential	nonessential	[P] Cation transport ATPase	GO:0000041,GO:0000166,GO:0003674,GO:0003824,GO:0005215,GO:0005385,GO:0005488,GO:0005524,GO:0005575,GO:0005623,GO:0005886,GO:0006810,GO:0006811,GO:0006812,GO:0006824,GO:0006829,GO:0006950,GO:0008144,GO:0008150,GO:0008324,GO:0008551,GO:0009636,GO:0010035,GO:0010038,GO:0010043,GO:0010312,GO:0015075,GO:0015086,GO:0015087,GO:0015094,GO:0015099,GO:0015318,GO:0015399,GO:0015405,GO:0015662,GO:0015675,GO:…	NA	P
chromosome	LPCIIAFA_01005	tpx	568	1071163	1071663	501	+	CDS	1	0.0332948	0.798687	FALSE	FALSE	nonessential	nonessential	[O] Peroxiredoxin	GO:0003674,GO:0003824,GO:0004601,GO:0005575,GO:0005576,GO:0005618,GO:0005622,GO:0005623,GO:0005737,GO:0005829,GO:0006950,GO:0006979,GO:0008150,GO:0008152,GO:0008379,GO:0009405,GO:0009605,GO:0009607,GO:0009636,GO:0009987,GO:0015036,GO:0016209,GO:0016491,GO:0016667,GO:0016671,GO:0016684,GO:0019725,GO:0020012,GO:0030312,GO:0030682,GO:0032843,GO:0033554,GO:0034599,GO:0042221,GO:0042592,GO:0042597,GO:…	NA	O
chromosome	LPCIIAFA_01006	NA	569	1071731	1072540	810	-	CDS	1	-0.0709843	0.807672	FALSE	FALSE	nonessential	nonessential	NA	NA	NA	ET
chromosome	LPCIIAFA_01007	NA	570	1072699	1073919	1221	+	CDS	0	NA	NA	FALSE	NA	uncertain	uncertain	[LKJ] Superfamily II DNA and RNA helicases	NA	ko03018,map03018	L
chromosome	LPCIIAFA_01008	NA	571	1074080	1075561	1482	+	CDS	1	0.0215046	0.901462	FALSE	FALSE	nonessential	nonessential	NA	NA	ko00790,ko01100,ko02020,map00790,map01100,map02020	P
chromosome	LPCIIAFA_01009	NA	572	1075601	1076389	789	-	CDS	1	0.0403788	0.798375	FALSE	FALSE	nonessential	nonessential	NA	NA	NA	NA
chromosome	LPCIIAFA_01010	NA	572	1076386	1077702	1317	-	CDS	1	0.189311	0.13358	FALSE	FALSE	nonessential	nonessential	NA	NA	ko00600,ko01100,map00600,map01100	S
chromosome	LPCIIAFA_01011	NA	573	1077876	1078706	831	-	CDS	1	0.0347539	0.8795	FALSE	FALSE	nonessential	nonessential	[R] Predicted metal-dependent membrane protease	NA	NA	S
chromosome	LPCIIAFA_01012	NA	574	1078868	1079161	294	-	CDS	1	-0.107409	0.380645	FALSE	FALSE	nonessential	nonessential	NA	NA	NA	NA
chromosome	LPCIIAFA_01013	yacL	575	1079224	1079598	375	-	CDS	1	-0.27133	0.0155273	FALSE	FALSE	nonessential	nonessential	[S] Uncharacterized protein conserved in bacteria	NA	NA	S
chromosome	LPCIIAFA_01014	cdaR	576	1079921	1081036	1116	+	CDS	1	0.0282757	0.798687	FALSE	FALSE	nonessential	nonessential	[KT] Sugar diacid utilization regulator	NA	NA	KT
chromosome	LPCIIAFA_01015	gntT	576	1081156	1082418	1263	+	CDS	1	0.659525	0.447058	FALSE	FALSE	nonessential	nonessential	[GE] H+/gluconate symporter and related permeases	GO:0003674,GO:0005215,GO:0005342,GO:0005575,GO:0005623,GO:0005886,GO:0005887,GO:0006810,GO:0006811,GO:0006820,GO:0008028,GO:0008150,GO:0008509,GO:0008514,GO:0008643,GO:0015075,GO:0015128,GO:0015144,GO:0015318,GO:0015711,GO:0015718,GO:0015849,GO:0016020,GO:0016021,GO:0022857,GO:0031224,GO:0031226,GO:0034219,GO:0034220,GO:0035429,GO:0042873,GO:0042879,GO:0044425,GO:0044459,GO:0044464,GO:0046942,GO:…	NA	EG
chromosome	LPCIIAFA_01016	garK	576	1082428	1083561	1134	+	CDS	1	0.155528	0.388474	FALSE	FALSE	nonessential	nonessential	[G] Glycerate kinase	GO:0000166,GO:0003674,GO:0003824,GO:0005488,GO:0005524,GO:0005975,GO:0006082,GO:0006793,GO:0006796,GO:0008144,GO:0008150,GO:0008152,GO:0008887,GO:0009056,GO:0009987,GO:0016052,GO:0016054,GO:0016301,GO:0016310,GO:0016491,GO:0016661,GO:0016662,GO:0016740,GO:0016772,GO:0016773,GO:0017076,GO:0017144,GO:0019392,GO:0019394,GO:0019577,GO:0019579,GO:0019580,GO:0019752,GO:0030554,GO:0031388,GO:0032553,GO:…	ko00260,ko00561,ko00630,ko01100,ko01120,ko01130,map00260,map00561,map00630,map01100,map01120,map01130	G
chromosome	LPCIIAFA_01017	nnrU	577	1083772	1084335	564	+	CDS	1	0.166127	0.0625803	FALSE	FALSE	nonessential	nonessential	[S] Predicted membrane protein	NA	NA	S
chromosome	LPCIIAFA_01018	btuE	578	1084398	1084934	537	+	CDS	1	-5.95861	2.00373e-05	TRUE	TRUE	essential	essential	[O] Glutathione peroxidase	NA	ko00480,ko00590,ko04918,map00480,map00590,map04918	O
chromosome	LPCIIAFA_01019	NA	578	1085017	1085952	936	+	CDS	2	-0.14433	0.490614	FALSE	FALSE	nonessential	nonessential	[K] Transcriptional regulator	NA	NA	K
chromosome	LPCIIAFA_01020	yeiM	579	1086135	1087331	1197	+	CDS	1	-2.80117	1.14771e-57	TRUE	TRUE	essential	essential	[F] Nucleoside permease	GO:0003674,GO:0005215,GO:0005337,GO:0005575,GO:0005623,GO:0005886,GO:0005887,GO:0006810,GO:0008150,GO:0015858,GO:0015931,GO:0015932,GO:0016020,GO:0016021,GO:0022857,GO:0031224,GO:0031226,GO:0044425,GO:0044459,GO:0044464,GO:0051179,GO:0051234,GO:0055085,GO:0071702,GO:0071705,GO:0071944,GO:1901264,GO:1901505,GO:1901642	NA	F
chromosome	LPCIIAFA_01021	ogt	580	1087665	1088159	495	-	CDS	1	0.173033	0.635877	FALSE	FALSE	nonessential/internal promoter	nonessential/internal promoter	[L] Methylated DNA-protein cysteine methyltransferase	GO:0003674,GO:0003824,GO:0003908,GO:0006139,GO:0006259,GO:0006281,GO:0006304,GO:0006307,GO:0006725,GO:0006807,GO:0006950,GO:0006974,GO:0008150,GO:0008152,GO:0008168,GO:0008172,GO:0009987,GO:0016740,GO:0016741,GO:0032259,GO:0033554,GO:0034641,GO:0035510,GO:0043170,GO:0043412,GO:0044237,GO:0044238,GO:0044260,GO:0046483,GO:0050896,GO:0051716,GO:0071704,GO:0090304,GO:1901360	ko03410,map03410	L
chromosome	LPCIIAFA_01022	prfA	580	1088183	1088599	417	-	CDS	1	-2.08	3.56209e-95	TRUE	TRUE	essential	essential	[J] Protein chain release factor A	NA	NA	J
chromosome	LPCIIAFA_01023	glnK	581	1088801	1089139	339	+	CDS	1	0.119486	0.309324	FALSE	FALSE	nonessential	nonessential	[E] Nitrogen regulatory protein PII	GO:0000166,GO:0003674,GO:0005488,GO:0005515,GO:0006139,GO:0006351,GO:0006355,GO:0006725,GO:0006807,GO:0006808,GO:0008150,GO:0008152,GO:0009058,GO:0009059,GO:0009889,GO:0009987,GO:0010467,GO:0010468,GO:0010556,GO:0016070,GO:0018130,GO:0019219,GO:0019222,GO:0019438,GO:0030234,GO:0031323,GO:0031326,GO:0032774,GO:0034641,GO:0034645,GO:0034654,GO:0036094,GO:0042802,GO:0043170,GO:0044237,GO:0044238,GO:…	ko02020,map02020	K
chromosome	LPCIIAFA_01024	fbpA	582	1089346	1090353	1008	+	CDS	1	0.072597	0.862074	FALSE	FALSE	nonessential	nonessential	[P] ABC-type Fe3+ transport system, periplasmic component	NA	ko02010,map02010	P
chromosome	LPCIIAFA_01025	fbpB	582	1090393	1092018	1626	+	CDS	2	-0.0258696	0.765344	FALSE	FALSE	nonessential	nonessential	[P] ABC-type Fe3+ transport system, permease component	NA	ko02010,map02010	P
chromosome	LPCIIAFA_01026	fbpC	582	1092102	1093136	1035	+	CDS	1	-0.0366567	0.873204	FALSE	FALSE	nonessential	nonessential	[E] ABC-type spermidine/putrescine transport systems, ATPase components	NA	ko02010,map02010	P
chromosome	LPCIIAFA_01027	NA	583	1093240	1094145	906	+	CDS	1	-3.01724	1.85925e-256	TRUE	TRUE	essential	essential	[P] Predicted iron-dependent peroxidase	NA	NA	P
chromosome	LPCIIAFA_01028	argR	584	1094228	1094698	471	-	CDS	1	-0.253646	0.00400204	FALSE	FALSE	nonessential	nonessential	[K] Arginine repressor	GO:0000820,GO:0000821,GO:0000976,GO:0000984,GO:0000986,GO:0000987,GO:0001017,GO:0001067,GO:0001130,GO:0001216,GO:0001217,GO:0003674,GO:0003676,GO:0003677,GO:0003690,GO:0003700,GO:0005488,GO:0005515,GO:0005575,GO:0005622,GO:0005623,GO:0005737,GO:0006082,GO:0006139,GO:0006259,GO:0006310,GO:0006351,GO:0006355,GO:0006520,GO:0006521,GO:0006525,GO:0006526,GO:0006725,GO:0006807,GO:0008150,GO:0008152,GO:…	NA	K
chromosome	LPCIIAFA_01029	artP	585	1094900	1095640	741	+	CDS	1	0.160248	0.204776	FALSE	FALSE	nonessential	nonessential	[E] ABC-type arginine transport system, ATPase component	GO:0000166,GO:0003333,GO:0003674,GO:0003824,GO:0005215,GO:0005275,GO:0005342,GO:0005488,GO:0005524,GO:0005575,GO:0005623,GO:0005886,GO:0006810,GO:0006811,GO:0006812,GO:0006820,GO:0006855,GO:0006865,GO:0008144,GO:0008150,GO:0008509,GO:0008514,GO:0015075,GO:0015171,GO:0015318,GO:0015399,GO:0015405,GO:0015424,GO:0015426,GO:0015711,GO:0015802,GO:0015807,GO:0015809,GO:0015837,GO:0015849,GO:0015893,GO:…	ko02010,map02010	E
chromosome	LPCIIAFA_01030	artI	585	1095666	1096403	738	+	CDS	1	0.194417	0.296949	FALSE	FALSE	nonessential	nonessential	[ET] ABC-type amino acid transport/signal transduction systems,	GO:0003333,GO:0003674,GO:0004888,GO:0004970,GO:0005215,GO:0005216,GO:0005230,GO:0005488,GO:0005575,GO:0005623,GO:0006810,GO:0006811,GO:0006812,GO:0006820,GO:0006855,GO:0006865,GO:0007154,GO:0007165,GO:0007166,GO:0007215,GO:0008066,GO:0008150,GO:0009987,GO:0015075,GO:0015267,GO:0015276,GO:0015318,GO:0015711,GO:0015802,GO:0015807,GO:0015809,GO:0015849,GO:0015893,GO:0016020,GO:0016597,GO:0022803,GO:…	ko02010,map02010	ET
chromosome	LPCIIAFA_01031	artQ	585	1096407	1097057	651	+	CDS	1	0.128549	0.400016	FALSE	FALSE	nonessential	nonessential	[E] ABC-type arginine transport system, permease component	GO:0003333,GO:0003674,GO:0005215,GO:0005575,GO:0005623,GO:0005886,GO:0005887,GO:0006810,GO:0006811,GO:0006812,GO:0006820,GO:0006855,GO:0006865,GO:0008150,GO:0015711,GO:0015802,GO:0015807,GO:0015809,GO:0015849,GO:0015893,GO:0016020,GO:0016021,GO:0022857,GO:0031224,GO:0031226,GO:0032991,GO:0034220,GO:0042221,GO:0042493,GO:0043090,GO:0043190,GO:0044425,GO:0044459,GO:0044464,GO:0046942,GO:0050896,GO:…	ko02010,map02010	P
chromosome	LPCIIAFA_01032	artM	585	1097075	1097722	648	+	CDS	1	-0.323824	0.00361939	FALSE	FALSE	nonessential	nonessential	[E] ABC-type arginine/histidine transport system, permease component	GO:0003333,GO:0003674,GO:0005215,GO:0005342,GO:0005575,GO:0005623,GO:0005886,GO:0005887,GO:0006810,GO:0006811,GO:0006812,GO:0006820,GO:0006855,GO:0006865,GO:0008150,GO:0008509,GO:0008514,GO:0015075,GO:0015171,GO:0015318,GO:0015711,GO:0015802,GO:0015807,GO:0015809,GO:0015849,GO:0015893,GO:0016020,GO:0016021,GO:0022857,GO:0031224,GO:0031226,GO:0032991,GO:0034220,GO:0042221,GO:0042493,GO:0043090,GO:…	ko02010,map02010	P
chromosome	LPCIIAFA_01033	mdh	586	1097944	1098879	936	+	CDS	1	0.0760975	0.661902	FALSE	FALSE	nonessential	nonessential	[C] Malate/lactate dehydrogenases	GO:0003674,GO:0003824,GO:0004470,GO:0005575,GO:0005622,GO:0005623,GO:0005737,GO:0005829,GO:0005975,GO:0006082,GO:0006090,GO:0006091,GO:0006096,GO:0006099,GO:0006101,GO:0006108,GO:0006113,GO:0006139,GO:0006163,GO:0006164,GO:0006165,GO:0006725,GO:0006732,GO:0006733,GO:0006753,GO:0006754,GO:0006757,GO:0006793,GO:0006796,GO:0006807,GO:0008150,GO:0008152,GO:0009056,GO:0009058,GO:0009060,GO:0009061,GO:…	ko00020,ko00270,ko00620,ko00630,ko00680,ko00710,ko00720,ko01100,ko01110,ko01120,ko01130,ko01200,map00020,map00270,map00620,map00630,map00680,map00710,map00720,map01100,map01110,map01120,map01130,map01200	C
chromosome	LPCIIAFA_01034	motX	587	1099335	1099928	594	+	CDS	1	-0.0699839	0.519723	FALSE	FALSE	nonessential	nonessential	[R] FOG: TPR repeat, SEL1 subfamily	GO:0003674,GO:0005215,GO:0005216,GO:0005261,GO:0005272,GO:0005575,GO:0005623,GO:0005886,GO:0006810,GO:0006811,GO:0006812,GO:0006814,GO:0006996,GO:0008150,GO:0008324,GO:0009987,GO:0015075,GO:0015077,GO:0015081,GO:0015267,GO:0015318,GO:0015672,GO:0016020,GO:0016043,GO:0022803,GO:0022838,GO:0022857,GO:0022890,GO:0030001,GO:0030030,GO:0034220,GO:0035725,GO:0044464,GO:0044781,GO:0046873,GO:0051179,GO:…	ko02040,map02040	N
chromosome	LPCIIAFA_01035	hmp	588	1100031	1101224	1194	-	CDS	1	-0.160874	0.142543	FALSE	FALSE	nonessential	nonessential	[C] Hemoglobin-like flavoprotein	GO:0000166,GO:0001505,GO:0003674,GO:0003824,GO:0004155,GO:0005344,GO:0005488,GO:0005504,GO:0005575,GO:0005622,GO:0005623,GO:0005737,GO:0006807,GO:0006810,GO:0006873,GO:0006875,GO:0006879,GO:0006950,GO:0008144,GO:0008150,GO:0008152,GO:0008289,GO:0008941,GO:0009056,GO:0009636,GO:0009987,GO:0015669,GO:0015671,GO:0015893,GO:0016491,GO:0016645,GO:0016646,GO:0016667,GO:0016671,GO:0016705,GO:0016708,GO:…	ko05132,map05132	C
chromosome	LPCIIAFA_01036	nsrR	589	1101335	1101802	468	+	CDS	1	-0.580138	1.40253e-11	FALSE	FALSE	nonessential	nonessential	[K] Predicted transcriptional regulator	NA	ko05132,map05132	K
chromosome	LPCIIAFA_01037	yfjD	590	1101857	1103137	1281	-	CDS	1	0.233603	0.265895	FALSE	FALSE	nonessential	nonessential	[P] Putative Mg2+ and Co2+ transporter CorB	GO:0000166,GO:0003674,GO:0003824,GO:0005488,GO:0005575,GO:0005623,GO:0005886,GO:0008150,GO:0008152,GO:0016020,GO:0016021,GO:0016491,GO:0016614,GO:0031224,GO:0036094,GO:0043167,GO:0043168,GO:0044425,GO:0044464,GO:0048037,GO:0050660,GO:0050662,GO:0055114,GO:0071944,GO:0097159,GO:1901265,GO:1901363	NA	P
chromosome	LPCIIAFA_01038	ypjD	590	1103181	1103972	792	-	CDS	1	-0.0566686	0.61862	FALSE	FALSE	nonessential	nonessential	[R] ABC-type uncharacterized transport system, permease component	GO:0003674,GO:0005488,GO:0005575,GO:0005623,GO:0005886,GO:0008150,GO:0009987,GO:0016020,GO:0016021,GO:0016043,GO:0017004,GO:0020037,GO:0022607,GO:0031224,GO:0034622,GO:0043933,GO:0044085,GO:0044425,GO:0044464,GO:0046906,GO:0048037,GO:0065003,GO:0071840,GO:0071944,GO:0097159,GO:1901363	NA	S
chromosome	LPCIIAFA_01039	ffh	591	1104194	1105570	1377	+	CDS	1	-8.80861	3.78764e-17	TRUE	TRUE	uncertain	uncertain	[U] Signal recognition particle GTPase	GO:0000166,GO:0001882,GO:0001883,GO:0003674,GO:0003676,GO:0003723,GO:0003824,GO:0003924,GO:0005488,GO:0005525,GO:0005575,GO:0005618,GO:0005622,GO:0005623,GO:0005737,GO:0005829,GO:0005886,GO:0006605,GO:0006612,GO:0006613,GO:0006614,GO:0006810,GO:0006886,GO:0008104,GO:0008150,GO:0008312,GO:0015031,GO:0015833,GO:0016020,GO:0016462,GO:0016787,GO:0016817,GO:0016818,GO:0017076,GO:0017111,GO:0019001,GO:…	ko02024,ko03060,ko03070,map02024,map03060,map03070	U
chromosome	LPCIIAFA_01040	rpsP	591	1105753	1106001	249	+	CDS	1	-7.8527	1.54428e-31	TRUE	TRUE	uncertain	uncertain	[J] Ribosomal protein S16	GO:0000028,GO:0000217,GO:0000400,GO:0003674,GO:0003676,GO:0003677,GO:0003723,GO:0003735,GO:0003824,GO:0004518,GO:0004519,GO:0004520,GO:0004536,GO:0005198,GO:0005488,GO:0005575,GO:0005622,GO:0005623,GO:0005737,GO:0005829,GO:0005840,GO:0005886,GO:0006139,GO:0006259,GO:0006412,GO:0006518,GO:0006725,GO:0006807,GO:0006996,GO:0008150,GO:0008152,GO:0009058,GO:0009059,GO:0009987,GO:0010467,GO:0015935,GO:…	ko03010,map03010	J
chromosome	LPCIIAFA_01041	rimM	591	1106026	1106547	522	+	CDS	1	-6.65867	2.82189e-67	TRUE	TRUE	uncertain	uncertain	[J] RimM protein, required for 16S rRNA	GO:0000028,GO:0003674,GO:0003676,GO:0003723,GO:0005488,GO:0005575,GO:0005622,GO:0005623,GO:0005737,GO:0005829,GO:0005840,GO:0006139,GO:0006364,GO:0006396,GO:0006725,GO:0006807,GO:0006996,GO:0008150,GO:0008152,GO:0009987,GO:0010467,GO:0016043,GO:0016070,GO:0016072,GO:0019843,GO:0022607,GO:0022613,GO:0022618,GO:0030490,GO:0032991,GO:0034470,GO:0034622,GO:0034641,GO:0034660,GO:0040007,GO:0042254,GO:…	NA	J
chromosome	LPCIIAFA_01042	trmD	591	1106582	1107331	750	+	CDS	1	-4.05895	0.000120683	TRUE	TRUE	uncertain	uncertain	[J] tRNA-(guanine-N1)-methyltransferase	GO:0000287,GO:0001510,GO:0002939,GO:0003674,GO:0003824,GO:0005488,GO:0005515,GO:0005575,GO:0005622,GO:0005623,GO:0005737,GO:0005829,GO:0006139,GO:0006396,GO:0006399,GO:0006400,GO:0006725,GO:0006807,GO:0008033,GO:0008150,GO:0008152,GO:0008168,GO:0008173,GO:0008175,GO:0008757,GO:0009019,GO:0009451,GO:0009987,GO:0010467,GO:0016070,GO:0016423,GO:0016740,GO:0016741,GO:0016772,GO:0016779,GO:0030488,GO:…	ko00900,ko01100,ko01110,ko01130,map00900,map01100,map01110,map01130	J
chromosome	LPCIIAFA_01043	rplS	591	1107364	1107711	348	+	CDS	1	-7.53808	1.32823e-08	TRUE	TRUE	essential	essential	[J] Ribosomal protein L19	GO:0000027,GO:0003674,GO:0003676,GO:0003723,GO:0003735,GO:0005198,GO:0005488,GO:0005575,GO:0005622,GO:0005623,GO:0005737,GO:0005829,GO:0005840,GO:0005886,GO:0006412,GO:0006518,GO:0006807,GO:0006996,GO:0008150,GO:0008152,GO:0009058,GO:0009059,GO:0009987,GO:0010467,GO:0015934,GO:0016020,GO:0016043,GO:0019538,GO:0019843,GO:0022607,GO:0022613,GO:0022618,GO:0022625,GO:0022626,GO:0032991,GO:0034622,GO:…	ko03010,map03010	J
chromosome	LPCIIAFA_01044	NA	592	1107815	1108144	330	-	CDS	1	0.16209	0.248599	FALSE	FALSE	nonessential	nonessential	NA	NA	NA	G
chromosome	LPCIIAFA_01045	mutH	593	1108226	1108900	675	-	CDS	1	-0.0131478	0.952178	FALSE	FALSE	nonessential	nonessential	[L] DNA mismatch repair protein	GO:0000018,GO:0003674,GO:0003676,GO:0003677,GO:0003824,GO:0004518,GO:0004519,GO:0004520,GO:0004536,GO:0005488,GO:0005575,GO:0005622,GO:0005623,GO:0005737,GO:0006139,GO:0006259,GO:0006281,GO:0006298,GO:0006304,GO:0006725,GO:0006807,GO:0006950,GO:0006974,GO:0008150,GO:0008152,GO:0009036,GO:0009987,GO:0015666,GO:0016787,GO:0016788,GO:0016888,GO:0016893,GO:0019219,GO:0019222,GO:0031323,GO:0032300,GO:…	ko03430,map03430	L
chromosome	LPCIIAFA_01046	nudH	594	1109781	1110161	381	+	CDS	1	-1.01641	4.61734e-19	FALSE	FALSE	nonessential	nonessential	[LR] NTP pyrophosphohydrolases including oxidative damage repair	GO:0003674,GO:0003824,GO:0005488,GO:0005575,GO:0005622,GO:0005623,GO:0005737,GO:0006139,GO:0006401,GO:0006402,GO:0006725,GO:0006807,GO:0008150,GO:0008152,GO:0009056,GO:0009057,GO:0009892,GO:0009987,GO:0010468,GO:0010605,GO:0010629,GO:0016070,GO:0016071,GO:0016462,GO:0016787,GO:0016817,GO:0016818,GO:0019222,GO:0019439,GO:0034353,GO:0034641,GO:0034655,GO:0043167,GO:0043169,GO:0043170,GO:0044237,GO:…	ko03018,map03018	F
chromosome	LPCIIAFA_01047	ptsP	594	1110176	1112455	2280	+	CDS	1	0.0366677	0.735169	FALSE	FALSE	nonessential	nonessential	[T] Signal transduction protein containing GAF and	GO:0003674,GO:0003824,GO:0005488,GO:0005575,GO:0005622,GO:0005623,GO:0005737,GO:0006464,GO:0006468,GO:0006793,GO:0006796,GO:0006807,GO:0006810,GO:0008150,GO:0008152,GO:0008643,GO:0008965,GO:0009401,GO:0009987,GO:0010033,GO:0010243,GO:0016301,GO:0016310,GO:0016740,GO:0016772,GO:0016775,GO:0019538,GO:0036211,GO:0042221,GO:0043167,GO:0043169,GO:0043170,GO:0043412,GO:0044237,GO:0044238,GO:0044260,GO:…	ko02060,map02060	T
chromosome	LPCIIAFA_01048	lgt	595	1112610	1113350	741	+	CDS	0	NA	NA	FALSE	NA	uncertain	uncertain	[M] Prolipoprotein diacylglyceryltransferase	GO:0003674,GO:0003824,GO:0005575,GO:0005623,GO:0005886,GO:0005887,GO:0006464,GO:0006807,GO:0008150,GO:0008152,GO:0008961,GO:0009058,GO:0009059,GO:0009249,GO:0009898,GO:0009987,GO:0010467,GO:0016020,GO:0016021,GO:0016740,GO:0016757,GO:0018065,GO:0018193,GO:0018205,GO:0019538,GO:0031224,GO:0031226,GO:0034645,GO:0036211,GO:0040007,GO:0042157,GO:0042158,GO:0043170,GO:0043412,GO:0044237,GO:0044238,GO:…	NA	M
chromosome	LPCIIAFA_01049	thyA	595	1113347	1114141	795	+	CDS	1	-3.64294	1.59933e-62	TRUE	TRUE	essential	essential	[F] Thymidylate synthase	GO:0000287,GO:0003674,GO:0003676,GO:0003723,GO:0003824,GO:0004799,GO:0005488,GO:0005575,GO:0005622,GO:0005623,GO:0005737,GO:0005829,GO:0006139,GO:0006220,GO:0006221,GO:0006231,GO:0006235,GO:0006417,GO:0006725,GO:0006753,GO:0006793,GO:0006796,GO:0006807,GO:0008150,GO:0008152,GO:0008168,GO:0009058,GO:0009117,GO:0009123,GO:0009124,GO:0009129,GO:0009130,GO:0009141,GO:0009142,GO:0009147,GO:0009148,GO:…	ko00240,ko00670,ko01100,ko01523,map00240,map00670,map01100,map01523	F
chromosome	LPCIIAFA_01050	nhaA	596	1114368	1115558	1191	+	CDS	1	0.0681253	0.521148	FALSE	FALSE	nonessential	nonessential	[P] Na+/H+ antiporter	GO:0003674,GO:0005215,GO:0005451,GO:0005488,GO:0005543,GO:0005575,GO:0005623,GO:0005886,GO:0005887,GO:0006810,GO:0006811,GO:0006812,GO:0006814,GO:0006873,GO:0006875,GO:0006883,GO:0006885,GO:0006950,GO:0006970,GO:0008150,GO:0008289,GO:0008324,GO:0009628,GO:0009651,GO:0009987,GO:0015075,GO:0015077,GO:0015078,GO:0015081,GO:0015291,GO:0015297,GO:0015298,GO:0015299,GO:0015318,GO:0015385,GO:0015491,GO:…	NA	P
chromosome	LPCIIAFA_01051	NA	596	1115579	1115962	384	+	CDS	1	0.159353	0.0530915	FALSE	FALSE	nonessential	nonessential	NA	NA	NA	NA
chromosome	LPCIIAFA_01052	gpD	597	1116077	1117237	1161	-	CDS	1	-0.262437	0.00343065	FALSE	FALSE	nonessential	nonessential	[R] Phage protein D	NA	NA	S
chromosome	LPCIIAFA_01053	gpU	597	1117237	1117728	492	-	CDS	1	0.0573967	0.832521	FALSE	FALSE	nonessential	nonessential	[R] Phage protein U	NA	NA	S
chromosome	LPCIIAFA_01054	NA	597	1117741	1120176	2436	-	CDS	1	0.0052755	0.972916	FALSE	FALSE	nonessential	nonessential	[S] Phage-related tail protein	NA	NA	D
chromosome	LPCIIAFA_01055	NA	598	1120313	1120597	285	-	CDS	1	-0.113915	0.611197	FALSE	FALSE	nonessential	nonessential	NA	NA	NA	S
chromosome	LPCIIAFA_01056	FII	599	1120661	1121176	516	-	CDS	1	-0.0347297	0.834307	FALSE	FALSE	nonessential	nonessential	[R] Phage tail tube protein FII	NA	NA	S
chromosome	LPCIIAFA_01057	FI	599	1121186	1122364	1179	-	CDS	1	0.170136	0.112728	FALSE	FALSE	nonessential	nonessential	[R] Phage tail sheath protein FI	NA	NA	S
chromosome	LPCIIAFA_01058	NA	600	1122768	1123649	882	-	CDS	1	0.0971057	0.807249	FALSE	FALSE	nonessential	nonessential	NA	NA	NA	NA
chromosome	LPCIIAFA_01059	H	600	1123646	1124398	753	-	CDS	1	0.109177	0.269744	FALSE	FALSE	nonessential	nonessential	[R] Phage-related tail fibre protein	NA	NA	M
chromosome	LPCIIAFA_01060	I	600	1124395	1124997	603	-	CDS	1	1.00944	0.444354	FALSE	FALSE	nonessential	nonessential	[R] Bacteriophage P2-related tail formation protein	NA	NA	S
chromosome	LPCIIAFA_01061	gpJ	600	1124994	1125896	903	-	CDS	1	-0.151496	0.459296	FALSE	FALSE	nonessential	nonessential	[R] Phage-related baseplate assembly protein	NA	NA	S
chromosome	LPCIIAFA_01062	W	600	1125893	1126264	372	-	CDS	1	0.158948	0.0322282	FALSE	FALSE	nonessential	nonessential	[R] Phage baseplate assembly protein W	NA	NA	S
chromosome	LPCIIAFA_01063	V	600	1126261	1126812	552	-	CDS	1	0.174456	0.366783	FALSE	FALSE	nonessential	nonessential	[R] Phage P2 baseplate assembly protein gpV	NA	NA	S
chromosome	LPCIIAFA_01064	S	601	1126888	1127346	459	-	CDS	1	0.149293	0.0935182	FALSE	FALSE	nonessential	nonessential	NA	NA	NA	S
chromosome	LPCIIAFA_01065	gpR	601	1127328	1127798	471	-	CDS	2	0.0397025	0.563296	FALSE	FALSE	nonessential	nonessential	NA	NA	NA	S
chromosome	LPCIIAFA_01066	lysB	602	1127909	1128382	474	-	CDS	1	0.0357791	0.893883	FALSE	FALSE	uncertain	uncertain	NA	NA	NA	S
chromosome	LPCIIAFA_01067	NA	602	1128372	1129193	822	-	CDS	1	-0.419174	3.36312e-05	FALSE	FALSE	uncertain	uncertain	[M] Putative peptidoglycan-binding domain-containing protein	NA	NA	M
chromosome	LPCIIAFA_01068	NA	602	1129190	1129498	309	-	CDS	0	NA	NA	FALSE	NA	uncertain	uncertain	NA	NA	NA	NA
chromosome	LPCIIAFA_01069	NA	603	1129774	1130136	363	-	CDS	1	0.111645	0.331704	FALSE	FALSE	nonessential	nonessential	NA	NA	NA	S
chromosome	LPCIIAFA_01070	NA	603	1130146	1130376	231	-	CDS	1	0.273751	0.631806	FALSE	FALSE	nonessential	nonessential	NA	NA	ko02026,map02026	T
chromosome	LPCIIAFA_01071	gpX	603	1130379	1130582	204	-	CDS	1	-0.408004	0.00010028	FALSE	FALSE	nonessential	nonessential	[R] P2-like prophage tail protein X	NA	NA	S
chromosome	LPCIIAFA_01072	L	603	1130582	1131052	471	-	CDS	1	0.141937	0.113948	FALSE	FALSE	nonessential	nonessential	NA	NA	NA	S
chromosome	LPCIIAFA_01073	M	604	1131162	1131845	684	-	CDS	1	-0.0705611	0.717405	FALSE	FALSE	nonessential	nonessential	NA	NA	NA	S
chromosome	LPCIIAFA_01074	N	604	1131855	1132907	1053	-	CDS	1	0.19561	0.41574	FALSE	FALSE	nonessential	nonessential	NA	NA	NA	S
chromosome	LPCIIAFA_01075	O	604	1132920	1133741	822	-	CDS	1	0.137147	0.169978	FALSE	FALSE	nonessential	nonessential	NA	NA	NA	S
chromosome	LPCIIAFA_01076	yqaS	605	1133942	1135660	1719	+	CDS	1	0.115039	0.416494	FALSE	FALSE	nonessential	nonessential	[S] Uncharacterized conserved protein	GO:0000166,GO:0003674,GO:0003676,GO:0003677,GO:0005488,GO:0005524,GO:0008144,GO:0008150,GO:0016032,GO:0017076,GO:0019058,GO:0019068,GO:0019069,GO:0030554,GO:0032553,GO:0032555,GO:0032559,GO:0035639,GO:0036094,GO:0043167,GO:0043168,GO:0044403,GO:0044419,GO:0051704,GO:0097159,GO:0097367,GO:1901265,GO:1901363	NA	S
chromosome	LPCIIAFA_01077	Q	605	1135657	1136721	1065	+	CDS	1	-0.0373055	0.856584	FALSE	FALSE	nonessential	nonessential	[R] Bacteriophage capsid portal protein	NA	NA	S
chromosome	LPCIIAFA_01078	NA	606	1137904	1138533	630	-	CDS	0	NA	NA	FALSE	NA	uncertain	uncertain	[K] Prophage antirepressor	NA	NA	K
chromosome	LPCIIAFA_01079	NA	607	1139178	1139501	324	-	CDS	1	0.0406996	0.625602	FALSE	FALSE	nonessential/internal promoter	nonessential/internal promoter	NA	NA	NA	DJ
chromosome	LPCIIAFA_01080	NA	607	1139476	1139706	231	-	CDS	1	-2.01593	2.80127e-120	TRUE	TRUE	essential	essential	NA	NA	NA	S
chromosome	LPCIIAFA_01081	NA	608	1139840	1140175	336	-	CDS	1	0.0275755	0.790795	FALSE	FALSE	nonessential	nonessential	NA	NA	NA	NA
chromosome	LPCIIAFA_01082	NA	609	1140276	1140617	342	-	CDS	1	0.106913	0.117508	FALSE	FALSE	nonessential	nonessential	NA	NA	NA	S
chromosome	LPCIIAFA_01083	NA	609	1140614	1140964	351	-	CDS	1	-0.0972046	0.768003	FALSE	FALSE	nonessential	nonessential	NA	NA	NA	NA
chromosome	LPCIIAFA_01084	NA	609	1140966	1141178	213	-	CDS	1	0.108576	0.266263	FALSE	FALSE	nonessential	nonessential	NA	NA	NA	NA
chromosome	LPCIIAFA_01085	Z012_05875	609	1141193	1143577	2385	-	CDS	1	-0.376064	0.770802	FALSE	FALSE	nonessential	nonessential	NA	GO:0003674,GO:0003824,GO:0004518,GO:0004519,GO:0006139,GO:0006259,GO:0006260,GO:0006725,GO:0006807,GO:0008150,GO:0008152,GO:0009058,GO:0009059,GO:0009987,GO:0016787,GO:0016788,GO:0034641,GO:0034645,GO:0043170,GO:0044237,GO:0044238,GO:0044249,GO:0044260,GO:0046483,GO:0071704,GO:0090304,GO:0090305,GO:1901360,GO:1901576	NA	S
chromosome	LPCIIAFA_01086	dcm	609	1143574	1145247	1674	-	CDS	1	0.0753519	0.376122	FALSE	FALSE	nonessential	nonessential	[L] Site-specific DNA methylase	NA	ko00270,ko01100,ko05206,map00270,map01100,map05206	L
chromosome	LPCIIAFA_01087	NA	609	1145244	1145612	369	-	CDS	1	-0.00370791	0.973281	FALSE	FALSE	nonessential	nonessential	NA	NA	NA	NA
chromosome	LPCIIAFA_01088	NA	610	1145690	1145965	276	-	CDS	1	0.153438	0.064356	FALSE	FALSE	nonessential	nonessential	NA	NA	NA	NA
[truncated: 3,434 more rows]

## Sheet: Sheet 2-Set 2 sgRNA abundance
Sheet 2 Title: DESeq2 analysis of Set2 sgRNA abundance profiling and gene essential state characterization
[truncated: 4,523 more rows]

[truncated: 2 more sheets: Sheet 3-Keio, Sheet 4-Essentiality comparison]
